# Supplementary material for: Whole exome sequencing and polygenic risk assessment for kidney functions and clinical management in both hospital-based cohort and population-based Asian cohorts
Source: J Biomed Sci. 2025 Aug 6;32:72. doi: 10.1186/s12929-025-01168-0 (PMC12330128; doi:10.1186/s12929-025-01168-0)
Supplement: Supplementary file 2 — Supplemental Material 2: Table 2. Missense Rare Variants for ESKD. [file 12929_2025_1168_MOESM2_ESM.xlsx]

## Sheet: Sheet 1
Supplementary Table 1. Missense rare variants for CKD
Chr.	Pos.	Ref.	Alt.	SNPid	Gene	Consequence	Amino acids	Allelic frequencies (EAS)					Pathogenicity					Carrier counts (N)				CKD
								TMU cohort	1KGP	gnomAD	TWB		ClinVAR	CADD	SIFT	Polyphen2		Normal	CKD	ESKD		P-value	OR
1	1045759	G	A	rs200684031	AGRN	Missense	V/M	0.003	0.003	0.003482	0.0040		Conflicting_classifications_of_pathogenicity	24.5	D	.		3	0	0		0.0362955	0.0808333
1	6448885	C	T	rs527968078	ESPN	Missense	P/L	0.008	0.0149	0.01481	0.0100		Benign	18.66	D	B		4	1	6		0.0438921	0.120603
1	6475089	A	G	rs117505788	PLEKHG5	Missense	I/T	0.046	0.0397	0.04676	0.0485		Benign	19.55	D	P		17	16	21		0.0297702	0.424552
1	9613070	A	G	rs565144011	TMEM201	Missense	Q/R	0.003	0.002	0.002937	0.0055		Uncertain_significance	19.7	T	.		4	1	1		0.0438921	0.120603
1	11098048	C	T	rs62623443	EXOSC10	Missense	E/K	0.035	0.0417	0.04107	0.0420		.	28.3	T	B		3	22	14		0.0245992	3.99625
1	11189732	G	C	rs28990992	ANGPTL7	Missense	E/D	0.037	0.0407	0.04087	0.0425		.	16.68	T	B		3	21	14		0.024129	3.7933
1	12193005	G	A	rs5746026	TNFRSF1B	Missense	E/K	0.024	0.0298	0.0373	0.0350		.	13.88	T	B		1	15	10		0.025529	8.02703
1	12579361	T	C	rs61735748	DHRS3	Missense	S/G	0.003	0.0218	0.01681	0.0165		.	24.9	T	P		9	4	8		0.0120568	0.206349
1	26363027	G	A	rs185783376	ZNF683	Missense	S/L	0.008	0.0129	0.008583	0.006		.	7.524	T	B		3	0	6		0.0362955	0.0808333
1	31373007	T	C	rs17848124	FABP3	Missense	D/G	0.002	0.0079	0.008593	0.0110		Likely_benign	25.8	D	B		4	1	4		0.0438921	0.120603
1	31653989	G	T	rs183114446	COL16A1	Missense	A/D	0.003	0.0099	0.008789	0.0100		.	24	T	D		4	1	7		0.0438921	0.120603
1	32770116	C	T	rs543606757	KIAA1522	Missense	R/W	0.004	0.001	0.002924	0.0025		.	26.8	D	P		3	0	2		0.0362955	0.0808333
1	36289439	C	G	rs141254021	THRAP3	Missense	L/V	0.019	0.0298	0.033	0.0340		.	15.58	T	B		2	16	11		0.0408777	4.26087
1	37807148	T	C	rs137902882	YRDC	Missense	M/V	0.006	0.006	0.005763	0.0035		Likely_benign	22.5	T	B		4	1	3		0.0438921	0.120603
1	39336611	G	C	rs118188721	MACF1	Missense	K/N	0.019	0.0357	0.02576	0.0195		.	16.81	D	B		9	4	9		0.0120568	0.206349
1	43307228	G	A	rs549585866	TIE1	Missense	E/K	0.004	-	0.001034	0.0025		Uncertain_significance	24.9	D	D		3	0	2		0.0362955	0.0808333
1	44129720	A	G	rs139636116	KLF17	Missense	N/S	0.023	0.0099	0.01509	0.0195		.	6.802	T	B		0	17	8		0.00102903	18.5792
1	48229409	G	A	rs212989	SLC5A9	Missense	V/M	0.004	0.0109	0.008918	0.0095		Benign	17.99	T	B		5	2	7		0.0433408	0.191919
1	48242556	G	T	rs850763	SLC5A9	Stop gained	E/*	0.007	0.0109	0.008925	0.0095		Benign	35	.	.		5	2	7		0.0433408	0.191919
1	62273864	C	T	rs758576982	KANK4	Missense	V/M	0.005	-	0.0007612	0.0010		Uncertain_significance	19.88	D	B		3	0	2		0.0362955	0.0808333
1	77929400	A	C	rs559464457	NEXN	Missense	M/L	0.005	0.005	0.003575	0.0035		Benign/Likely_benign	12.17	T	B		4	1	1		0.0438921	0.120603
1	86574546	A	G	rs2231599	CLCA4	Missense	S/G	0.023	0.0208	0.0249	0.0180		Benign	24.9	D	D		9	5	10		0.0181823	0.259259
1	93869876	C	T	rs74988751	DNTTIP2	Missense	R/Q	0.01	0.0248	0.02817	0.0285		.	25.1	T	D		11	5	9		0.00442889	0.207459
1	108929794	C	T	rs189033496	GPSM2	Missense	R/W	0.004	0.003	0.002175	0.0030		Conflicting_classifications_of_pathogenicity	31	D	D		3	0	2		0.0362955	0.0808333
1	109258633	G	A	rs753762805	CELSR2	Missense	R/Q	0.004	-	0.001484	0.0025		Uncertain_significance	25	D	P		3	0	1		0.0362955	0.0808333
1	152085793	C	T	rs183880729	TCHHL1	Missense	R/K	0.003	0.0129	0.006198	0.0035		.	4.076	T	B		3	0	2		0.0362955	0.0808333
1	157575594	T	C	rs3811028	FCRL4	Missense	Y/C	0.013	0.0248	0.02565	0.0295		.	22.7	D	D		12	10	6		0.0351405	0.385965
1	158329538	G	A	rs371268350	CD1B	Missense	R/W	0.003	0.001	0.00261	0.0050		.	23	D	P		3	0	1		0.0362955	0.0808333
1	159830018	C	T	rs10430458	SLAMF8	Stop gained	R/*	0.034	0.0317	0.04414	0.0465		.	36	.	.		4	22	20		0.0497061	2.96629
1	160876672	A	G	rs117077477	ITLN1	Missense	Y/H	0.017	0.0179	0.0187	0.0220		.	23.8	D	D		1	14	9		0.0243491	7.45161
1	167126231	A	C	rs117105149	STYXL2	Missense	Q/P	0.026	0.0308	0.03571	0.0385		.	0.002	T	B		7	4	15		0.0463614	0.271137
1	178808096	A	C	rs75584817	RALGPS2	Missense	N/H	0.016	0.0238	0.02063	0.0240		.	25.6	D	D		0	12	8		0.0101145	12.766
1	180274571	C	A	rs145433128	LHX4	Missense	P/T	0.004	0.005	0.003547	0.0055		Benign	23.4	T	B		4	1	6		0.0438921	0.120603
1	197103741	C	T	rs144969324	ASPM	Missense	G/D	0.01	0.005	0.006589	0.0075		Conflicting_classifications_of_pathogenicity	23.4	D	D		5	1	4		0.016877	0.0954774
1	197511754	T	C	rs78578977	DENND1B	Missense	M/V	0.027	0.0288	0.03174	0.0330		Benign	17.83	.	.		4	22	13		0.0497061	2.96629
1	200666332	G	C	rs181912115	DDX59	Missense	L/V	0.003	0.003	0.002881	0.0030		Likely_benign	17.49	T	B		3	0	0		0.0362955	0.0808333
1	201047168	G	A	rs3850625	CACNA1S	Missense	R/C	0.024	0.0397	0.03329	0.0325		Benign	28.8	D	P		8	4	12		0.0236724	0.234694
1	202425569	T	C	rs772665494	PPP1R12B	Missense	V/A	0.003	-	0.001415	0.0005		Uncertain_significance	25.3	D	P		3	0	0		0.0362955	0.0808333
1	203721278	C	T	rs77789819	ATP2B4	Missense	P/S	0.007	0.0119	0.01582	0.0195		Benign	25.8	T	P		0	11	7		0.0182737	11.6402
1	205384340	G	A	rs2274703	LEMD1	Missense	R/C	0.021	0.0437	0.03312	0.0490		.	12.85	T	B		1	18	17		0.00516251	9.79121
1	207717547	G	A	rs116455739	CR1L	Missense	V/I	0.005	0.005	0.00662	0.0080		.	0.005	T	B		3	0	4		0.0362955	0.0808333
1	223005646	T	C	rs184692250	DISP1	Missense	C/R	0.011	0.005	0.00821	0.0045		Likely_benign	6.432	D	B		4	1	6		0.0438921	0.120603
1	226634715	C	T	rs554325553	ITPKB	Missense	V/I	0.006	0.001	0.002558	0.0030		.	10.44	T	B		3	0	5		0.0362955	0.0808333
1	231335790	C	G	rs201460201	EXOC8	Missense	L/F	0.005	0.006	0.003589	0.0040		.	18.48	.	B		3	0	3		0.0362955	0.0808333
1	231694741	C	A	rs55795950	DISC1	Missense	T/N	0.008	0.0079	0.007951	0.0110		.	5.584	D	P		4	1	3		0.0438921	0.120603
1	234420733	G	A	rs140244260	TARBP1	Missense	T/I	0.006	0.003	0.002954	0.0030		Uncertain_significance	15.91	T	B		4	1	1		0.0438921	0.120603
1	241879072	G	C	rs191573829	EXO1	Missense	G/A	0.002	0.004	0.002338	0.0025		.	25.6	D	P		3	0	0		0.0362955	0.0808333
1	248099532	C	T	rs148116065	OR2L13	Missense	R/C	0.002	0.006	0.005383	0.0080		.	15.84	D	D		3	0	2		0.0362955	0.0808333
2	18555364	C	T	rs74378191	RDH14	Missense	V/I	0.009	0.0218	0.01859	0.0245		.	1.291	T	B		8	5	5		0.0360468	0.294872
2	38075070	G	C	rs56339482	CYP1B1	Missense	L/V	0.003	0.002	0.004236	0.0065		Conflicting_classifications_of_pathogenicity	23.8	.	.		3	0	0		0.0362955	0.0808333
2	46941699	G	C	rs117017326	TTC7A	Missense	S/T	0.019	0.0337	0.02676	0.0245		Benign	5.137	T	B		10	4	7		0.00329382	0.183673
2	63486543	C	A	rs201399904	WDPCP	Missense	E/D	0.008	-	0.003773	0.0025		Likely_benign	17.84	T	P		0	9	1		0.0319052	9.42408
2	74463302	C	T	rs3213671	MOGS	Missense	G/R	0.007	0.005	0.008232	0.0095		Likely_benign	21.1	T	P		4	1	2		0.0438921	0.120603
2	98832371	C	T	rs141209063	CRACDL	Missense	V/M	0.009	0.0079	0.007067	0.0055		.	13.13	T	P		6	2	3		0.0183041	0.158249
2	120989591	G	A	rs543155526	GLI2	Missense	R/Q	0.003	0	0.001418	0.0010		.	15.82	T	B		3	0	0		0.0362955	0.0808333
2	131492240	G	A	rs559306315	MZT2A	Missense	A/V	0.003	0.002	0.002203	0.0040		.	32	D	D		3	0	0		0.0362955	0.0808333
2	132157332	C	T	rs192889347	ANKRD30BL	Missense	E/K	0.007	0.003	0.0073	0.0075		.	12.12	T	.		4	1	3		0.0438921	0.120603
2	158621086	A	G	rs376889496	PKP4	Missense	Y/C	0.003	0	0.0007614	.		.	25.6	D	D		4	1	0		0.0438921	0.120603
2	171324332	C	T	rs117768861	METTL8	Missense	S/N	0.039	0.0308	0.03742	0.0470		.	22.7	D	B		3	20	18		0.0372325	3.59259
2	174082032	T	C	rs11558990	OLA1	Missense	Y/C	0.011	0.0159	0.0192	0.0250		.	23.1	D	P		2	17	8		0.0412508	4.55191
2	178324232	G	A	rs35032920	OSBPL6	Missense	R/Q	0.009	0.0278	0.0373	0.0430		.	24.8	T	B		2	20	10		0.00995546	5.44444
2	178549120	T	G	rs762590394	TTN	Missense	T/P	0.003	-	0.002341	0.0030		Conflicting_classifications_of_pathogenicity	19.99	D	D		3	0	0		0.0362955	0.0808333
2	178564051	G	C	rs56137800	TTN	Missense	P/A	0.036	0.0248	0.03629	0.0340		Benign/Likely_benign	19.6	D	D		13	12	14		0.0468332	0.427169
2	178584459	G	A	rs72646861	TTN	Missense	R/C	0.009	0.0228	0.02005	0.0240		Benign/Likely_benign	24.3	T	D		1	13	7		0.0400882	6.88235
2	178734746	C	T	rs72648929	TTN	Missense	V/I	0.038	0.0208	0.03513	0.0335		Benign/Likely_benign	19.58	T	P		13	12	13		0.0468332	0.427169
2	185796045	C	T	rs188160736	FSIP2	Missense	P/L	0.01	0.0169	0.01364	0.0180		Likely_benign	4.772	D	.		6	2	2		0.0183041	0.158249
2	189051367	G	T	rs754018138	COL5A2	Missense	P/T	0.003	-	0.002286	0.0040		Likely_benign	23.9	D	B		3	0	3		0.0362955	0.0808333
2	189474757	T	C	rs116065475	WDR75	Missense	F/S	0.007	0.0079	0.01621	0.0115		.	23.7	T	D		7	4	8		0.0463614	0.271137
2	209694515	C	T	rs184529696	MAP2	Missense	A/V	0.028	0.0188	0.01866	0.0195		Benign	4.795	T	B		10	7	10		0.0319706	0.326425
2	210220794	T	C	rs546630522	ACADL	Missense	H/R	0.002	0.001	0.001239	.		.	17.17	D	B		3	0	1		0.0362955	0.0808333
2	227893821	C	T	rs138949112	DAW1	Missense	T/M	0.009	0.006	0.01061	0.0135		.	23.9	D	D		5	2	4		0.0433408	0.191919
2	229976258	G	A	rs548696958	FBXO36	Stop gained	W/*	0.007	0.001	0.005148	0.0045		.	42	.	.		4	1	3		0.0438921	0.120603
2	230400149	A	G	rs769236348	SP140L	Missense	E/G	0.004	-	0.002225	0.0015		.	19.45	T	.		3	0	1		0.0362955	0.0808333
2	232456225	T	C	rs778400731	ALPI	Missense	L/P	0.004	-	0.002883	0.0005		.	24.6	D	D		3	0	1		0.0362955	0.0808333
2	238253003	A	G	rs150509214	PER2	Missense	M/T	0.01	0.0069	0.007939	0.0085		.	0.043	T	B		6	1	4		0.00629147	0.078727
2	240524222	C	T	rs3796119	ANKMY1	Missense	E/K	0.013	0.0109	0.01251	0.0095		.	11.81	T	P		0	11	2		0.0182737	11.6402
3	9384249	G	T	rs142951250	THUMPD3	Missense	A/S	0.003	0.0139	0.0056	0.0070		.	20.3	T	B		3	0	2		0.0362955	0.0808333
3	9473378	A	G	rs200143538	SETD5	Missense	H/R	0.005	0.003	0.003895	0.0035		Benign/Likely_benign	18.14	D	B		3	0	3		0.0362955	0.0808333
3	9838129	G	A	rs145601577	RPUSD3	Missense	H/Y	0.007	0.0248	0.02208	0.0205		.	21.3	T	B		0	9	7		0.0319052	9.42408
3	13319104	G	A	rs199653431	NUP210	Missense	T/M	0.006	0.001	0.002585	0.0035		.	15.1	T	B		4	1	3		0.0438921	0.120603
3	32239050	C	G	rs76321736	CMTM8	Missense	S/R	0.009	0.0317	0.03075	0.0360		.	23.9	D	B		2	16	21		0.0408777	4.26087
3	33852495	A	G	rs9813017	PDCD6IP	Missense	N/S	0.01	0.0218	0.01535	0.0180		.	17	T	B		5	2	7		0.0433408	0.191919
3	35721831	G	A	rs76948084	ARPP21	Missense	A/T	0.03	0.0417	0.03647	0.0405		.	14.33	T	B		4	24	13		0.033396	3.27273
3	38550521	C	A	rs41315493	SCN5A	Missense	V/L	0.003	0.004	0.002979	0.0020		Benign/Likely_benign	0.985	T	B		3	0	0		0.0362955	0.0808333
3	38718792	G	A	rs150773437	SCN10A	Missense	T/M	0.003	0.0109	0.009192	0.0095		Benign/Likely_benign	15.11	D	D		5	2	4		0.0433408	0.191919
3	42752631	C	G	rs75893579	CCDC13	Missense	G/R	0.006	0.0258	0.02643	0.0260		.	20.9	T	B		9	5	5		0.0181823	0.259259
3	46408938	C	A	rs145501356	CCRL2	Missense	L/I	0.003	0.0069	0.007996	0.0075		.	0.027	T	B		3	0	0		0.0362955	0.0808333
3	47410580	G	A	rs201855146	PTPN23	Missense	A/T	0.007	0.003	0.004743	0.0015		Likely_benign	0.007	T	B		6	0	1		0.00123808	0.0391667
3	47417560	C	T	rs17849129	SCAP	Missense	R/Q	0.039	0.0347	0.0393	0.0450		.	11.17	T	B		3	21	15		0.024129	3.7933
3	49276460	C	T	rs148849582	C3orf62	Missense	G/E	0.016	0.0198	0.01664	0.0130		.	17.92	T	D		0	10	6		0.0340239	10.5263
3	49712543	G	A	rs34823813	RNF123	Missense	R/H	0.023	0.0298	0.02664	0.0245		.	23.7	T	D		1	14	11		0.0243491	7.45161
3	49795287	C	T	rs76459693	CDHR4	Missense	G/S	0.009	0.0198	0.01808	0.0135		.	6.436	T	B		0	9	7		0.0319052	9.42408
3	49897557	A	C	rs201024956	MST1R	Missense	V/G	0.009	0.004	0.005057	0.0035		.	24	D	D		7	1	1		0.00228728	0.0667624
3	50062067	A	G	rs78565722	RBM6	Missense	K/E	0.004	0.0149	0.01137	0.0090		.	20.1	D	B		0	9	4		0.0319052	9.42408
3	51894912	A	G	rs142254753	IQCF1	Missense	I/T	0.015	0.0129	0.01647	0.0155		.	23.6	D	D		7	3	9		0.0179682	0.202321
3	52807756	G	A	rs148156289	ITIH3	Missense	M/I	0.016	0.0159	0.0136	0.0155		.	15.6	T	B		6	2	10		0.0183041	0.158249
3	56594003	G	A	rs7637449	CCDC66	Missense	R/Q	0.006	0.0486	0.03599	0.0365		.	29.4	D	D		11	9	10		0.0475379	0.381247
3	64550972	C	T	rs80311637	ADAMTS9	Missense	V/M	0.003	0.0417	0.0428	0.0330		Benign	0.001	T	B		2	21	18		0.00979776	5.7486
3	73064029	C	T	rs2306983	PPP4R2	Missense	P/L	0.008	0.006	0.009753	0.0115		.	29	D	D		7	0	6		0.000395849	0.0332143
3	98169064	G	T	rs147604293	OR5H15	Missense	R/L	0.01	0.004	0.01042	0.0135		.	27.6	.	D		0	10	5		0.0340239	10.5263
3	126461977	G	A	rs16837497	ZXDC	Missense	P/L	0.004	0.0099	0.008733	0.0020		.	20.2	D	B		4	0	1		0.0118541	0.06
3	128945633	C	T	rs181211664	CFAP92	Missense	A/T	0.011	0.003	0.004284	0.0045		.	22.1	.	.		5	2	7		0.0433408	0.191919
3	129421746	G	A	rs58932597	EFCAB12	Missense	P/L	0.008	0.0188	0.01504	0.0150		.	0.002	T	B		1	13	3		0.0400882	6.88235
3	129436620	A	G	rs2307289	MBD4	Missense	S/P	0.015	0.0188	0.01549	0.0150		Benign	12.47	T	B		1	13	3		0.0400882	6.88235
3	129476757	G	A	rs150550701	IFT122	Missense	S/N	0.011	0.0169	0.01305	0.0140		Benign/Likely_benign	19.59	T	B		0	11	3		0.0182737	11.6402
3	130718421	G	C	rs56369596	PIK3R4	Missense	L/V	0.021	0.0248	0.02409	0.0280		Benign	24	T	D		10	6	8		0.014846	0.278351
3	132696770	T	C	rs117872197	NPHP3	Missense	N/S	0.002	0.0089	0.01033	0.0080		Conflicting_classifications_of_pathogenicity	21.1	T	B		8	4	2		0.0236724	0.234694
3	133379817	G	C	rs149345637	TMEM108	Missense	E/Q	0.018	0.0298	0.02408	0.0220		.	19.31	D	D		7	4	8		0.0463614	0.271137
3	133623144	T	C	rs10935070	TOPBP1	Missense	N/S	0.016	0.0258	0.01733	0.0135		Benign	0.003	T	B		1	14	3		0.0243491	7.45161
3	136002219	G	A	rs144802055	PPP2R3A	Missense	E/K	0.011	0.0099	0.01244	0.0100		.	26.3	D	D		5	2	4		0.0433408	0.191919
3	138629115	G	A	rs641320	FAIM	Missense	A/T	0.011	0.0179	0.01479	0.0125		.	18.78	T	B		0	9	8		0.0319052	9.42408
3	146121115	T	C	rs759343908	PLOD2	Missense	E/G	0.007	-	0.000979	0.0015		Uncertain_significance	24.2	D	B		4	1	2		0.0438921	0.120603
3	158732291	T	C	rs7621322	RARRES1	Missense	D/G	0.014	0.0228	0	0.0180		.	1.935	T	B		1	14	6		0.0243491	7.45161
3	160400872	G	C	rs375943466	SMC4	Missense	E/Q	0.006	0.0198	0.01793	0.0140		.	16.62	T	B		5	2	6		0.0433408	0.191919
3	160438779	T	G	rs758933583	TRIM59	Missense	Q/H	0.002	-	0.0006524	0.0010		Uncertain_significance	0.086	T	B		3	0	0		0.0362955	0.0808333
3	170998076	G	C	rs140138702	SLC2A2	Missense	L/V	0.017	0.0179	0.01371	0.0140		Benign	12.65	T	B		7	3	6		0.0179682	0.202321
3	196198306	C	T	rs74579410	ZDHHC19	Missense	G/R	0.034	0.0288	0.03764	0.0430		.	0.02	T	B		12	9	13		0.0280977	0.34555
3	196198312	T	A	rs117210533	ZDHHC19	Missense	T/S	0.034	0.0288	0.03847	0.0430		.	0.001	T	B		12	9	13		0.0280977	0.34555
4	2939587	A	G	rs748797505	NOP14	Missense	L/P	0.003	-	0.001033	0.0015		.	24.9	D	D		3	0	1		0.0362955	0.0808333
4	3316882	A	G	rs74519134	RGS12	Missense	I/V	0.003	-	0.002175	0.0010		.	21.5	D	P		4	0	0		0.0118541	0.06
4	3444137	T	A	rs150376439	HGFAC	Missense	F/I	0.01	0.0099	0.01162	0.0115		.	23.9	D	D		8	4	7		0.0236724	0.234694
4	9422368	C	G	rs28493132	DEFB130D	Splice donor variant	-	0.009	0.0327	-	0.0290		.		.	.		0	9	5		0.0319052	9.42408
4	15686981	G	C	rs2302469	FAM200B	Missense	D/H	0.025	0.0476	0.03579	0.0235		.	21.6	D	D		10	2	15		0.000421086	0.0909091
4	15707569	G	A	rs2302465	BST1	Missense	R/H	0.004	0.0486	0.03507	0.0230		.	23.2	T	D		10	3	14		0.00131025	0.137056
4	37649441	C	T	rs117473040	RELL1	Missense	D/N	0.006	0.0248	0.03805	0.0440		.	0.76	T	B		2	18	13		0.0253421	4.84615
4	38044377	G	A	rs141092310	TBC1D1	Missense	A/T	0.019	0.0208	0.01646	0.0190		Benign	16.77	T	P		5	2	11		0.0433408	0.191919
4	40825922	T	C	rs12642508	APBB2	Missense	Q/R	0.004	0.004	0.005117	0.0060		.	22.9	T	D		3	0	3		0.0362955	0.0808333
4	47582030	T	G	rs200439351	ATP10D	Missense	V/G	0.003	0.006	0.002719	0.0020		.	24.1	D	B		3	0	0		0.0362955	0.0808333
4	70481399	C	T	rs41454651	MUC7	Missense	P/S	0.004	-	0	.		Likely_benign	0.003	T	B		3	0	2		0.0362955	0.0808333
4	71451250	G	A	rs148635969	SLC4A4	Missense	G/D	0.009	0.0099	0.01083	0.0095		Benign	23.5	T	P		5	2	11		0.0433408	0.191919
4	89248263	G	T	rs138642167	GPRIN3	Missense	S/R	0.007	0.0069	0.007395	0.0040		.	19.6	D	D		4	1	3		0.0438921	0.120603
4	99581967	G	A	rs756998920	MTTP	Missense	V/I	0.002	-	0.004512	0.0070		Likely_benign	24.2	T	D		4	0	1		0.0118541	0.06
4	112560774	T	C	rs145814957	ZGRF1	Missense	K/R	0.007	0.006	0.006745	0.0075		.	12.27	T	.		5	1	2		0.016877	0.0954774
4	124671547	T	C	rs529341044	ANKRD50	Missense	H/R	0.005	0.001	0.003371	0.0055		.	19.16	T	B		4	1	0		0.0438921	0.120603
4	151174942	C	T	rs201831997	SH3D19	Missense	R/Q	0.008	0.0089	0.01066	0.0115		.	28.4	D	D		4	1	3		0.0438921	0.120603
4	153728208	G	A	rs202058615	RNF175	Stop gained	R/*	0.005	0.005	0.004365	0.0025		.	35	.	.		4	1	1		0.0438921	0.120603
4	177335759	C	G	rs7689099	NEIL3	Missense	P/R	0.021	0.0258	0.01998	0.0155		Benign	21.1	D	P		10	5	7		0.00900299	0.230769
4	186232136	C	T	rs148277206	KLKB1	Missense	T/I	0.007	0.0357	0.01932	0.0145		.	11.26	T	.		8	4	8		0.0236724	0.234694
4	186619529	A	C	rs146085516	FAT1	Missense	S/A	0.019	0.0258	0.03037	0.0295		Benign/Likely_benign	3.896	T	B		1	13	10		0.0400882	6.88235
5	195024	C	T	rs118046653	LRRC14B	Missense	R/W	0.014	0.0149	0.01945	0.0210		.	21.3	D	D		11	4	9		0.0013907	0.165121
5	224372	T	C	rs142926807	SDHA	Missense	Y/H	0.016	0.0159	0.01973	0.0235		Benign/Likely_benign	26.3	D	P		11	4	8		0.0013907	0.165121
5	17275443	C	T	rs3733748	BASP1	Missense	A/V	0.022	0.0149	0.02771	0.0265		.	14.96	D	P		11	7	14		0.0175984	0.293453
5	26902723	C	T	rs116872912	CDH9	Missense	D/N	0.022	0.0278	0.02833	0.0280		Benign	25.1	T	D		9	4	8		0.0120568	0.206349
5	32087860	G	A	rs191639635	PDZD2	Missense	R/H	0.009	0.005	0.008653	0.0165		Likely_benign	0.398	T	B		5	1	3		0.016877	0.0954774
5	32090206	T	C	rs141427696	PDZD2	Missense	V/A	0.008	0.0079	0.009242	0.0175		Likely_benign	0.007	T	B		5	1	3		0.016877	0.0954774
5	42801033	C	T	rs28919923	SELENOP	Missense	R/Q	0.013	0.0069	0.01007	0.0120		.	1.147	T	.		0	9	5		0.0319052	9.42408
5	55108225	G	T	rs2270627	GZMA	Missense	W/L	0.031	0.0496	0.04303	0.0310		.	27.5	D	D		16	15	10		0.027422	0.425676
5	65452897	G	A	rs368191265	ADAMTS6	Missense	P/L	0.006	0.003	0.003814	0.0015		Likely_benign	23	T	B		5	2	1		0.0433408	0.191919
5	75583406	C	G	rs528839357	POLK	Missense	P/A	0.004	0.003	0.002591	0.0025		.	26	D	D		3	0	1		0.0362955	0.0808333
5	132823902	G	A	rs201123145	SHROOM1	Missense	R/W	0.01	0.004	0.004016	0.0075		.	12.07	T	D		6	0	4		0.00123808	0.0391667
5	141955195	G	A	rs140005536	PCDH12	Missense	P/L	0.012	0.003	0.006527	0.0055		Benign	22.6	D	B		0	9	3		0.0319052	9.42408
5	149884570	T	C	rs147047715	PDE6A	Missense	I/V	0.002	0.006	0.003319	0.0050		Conflicting_classifications_of_pathogenicity	25.2	D	P		4	0	0		0.0118541	0.06
5	170108559	A	G	rs3828625	FOXI1	Missense	N/S	0.003	-	0.002727	0.0020		Likely_benign	14.68	T	B		3	0	0		0.0362955	0.0808333
5	172093786	G	C	rs114771940	STK10	Missense	P/A	0.005	0.0109	0.01055	0.0145		Benign	8.671	T	B		5	2	2		0.0433408	0.191919
6	1313023	G	C	rs751374101	FOXQ1	Missense	E/Q	0.004	-	0.006501	0.0050		.	22.6	T	D		3	0	1		0.0362955	0.0808333
6	2953160	C	T	rs2295766	SERPINB6	Missense	G/S	0.016	0.0149	0.02213	0.0235		Benign	4.745	D	B		0	13	9		0.00580095	13.9037
6	8097388	T	C	rs148166016	EEF1E1	Missense	N/S	0.004	0.005	0.007339	0.0045		.	18.89	T	B		0	9	4		0.0319052	9.42408
6	13977316	T	A	rs575648429	RNF182	Missense	F/Y	0.003	0.001	0.001142	0.0025		Uncertain_significance	26.4	D	D		3	0	0		0.0362955	0.0808333
6	27310241	C	A	rs16897515	POM121L2	Missense	G/C	0.011	0.0288	0.02319	0.0235		.	18.84	D	.		7	4	12		0.0463614	0.271137
6	35122313	G	A	rs144320775	TCP11	Missense	R/C	0.003	0.0169	0.009351	0.0115		.	25	T	P		5	2	4		0.0433408	0.191919
6	36704288	G	A	rs74376539	RAB44	Missense	R/Q	0.016	0.0218	0.02694	0.0275		.	27.8	.	.		9	1	7		0.000284453	0.0508096
6	36742305	C	T	rs3830138	CPNE5	Missense	R/H	0.009	0.005	0.008021	0.0080		.	9.309	T	B		6	1	4		0.00629147	0.078727
6	38761735	T	C	rs61748600	DNAH8	Missense	Y/H	0.013	0.0198	0.01064	0.0180		Benign	22.1	T	B		5	1	8		0.016877	0.0954774
6	38778400	G	A	rs61748601	DNAH8	Missense	A/T	0.006	0.0198	0.01073	0.0180		Benign	16.74	T	B		5	1	8		0.016877	0.0954774
6	38837976	C	T	rs772146998	DNAH8	Missense	T/M	0.003	-	0.001746	0.0015		.	22.7	T	D		3	0	2		0.0362955	0.0808333
6	53920646	C	G	rs199539318	LRRC1	Missense	A/G	0.004	0.002	0.005009	0.0080		.	19.48	T	B		4	0	1		0.0118541	0.06
6	56604521	G	T	rs45582036	DST	Missense	N/K	0.032	0.0357	0.03103	0.0350		.	1.364	T	B		12	10	13		0.0351405	0.385965
6	56607336	T	C	rs746961469	DST	Missense	Y/C	0.002	-	0.0008355	0.0025		.	21.7	D	D		3	0	1		0.0362955	0.0808333
6	89866229	A	G	rs149473817	CASP8AP2	Missense	D/G	0.015	0.0079	0.01535	0.0170		.	10.75	.	.		6	2	5		0.0183041	0.158249
6	138262722	A	C	rs9376338	ARFGEF3	Missense	E/D	0.015	0.0188	0.0124	0.0155		.	19.89	T	D		6	2	7		0.0183041	0.158249
6	142367832	A	G	rs17280293	ADGRG6	Missense	S/G	0.006	0.0228	0.02337	0.0270		Benign	28.2	D	P		12	6	8		0.00351498	0.226804
6	150069013	G	C	rs72501734	ULBP3	Stop gained	Y/*	0.034	0.0417	0.03556	0.0315		.	28.1	.	.		2	16	21		0.0408777	4.26087
6	151808349	C	A	rs17847065	ESR1	Missense	P/Q	0.016	0.0228	0.02502	0.0270		.	23.2	T	P		7	3	10		0.0179682	0.202321
6	157201140	G	A	rs567836947	ARID1B	Missense	V/I	0.004	-	0.001903	0.0025		Benign	23.6	D	B		3	0	3		0.0362955	0.0808333
6	161091414	T	A	rs55704622	MAP3K4	Missense	N/K	0.011	0.002	0.006361	0.0050		Benign	17.18	T	B		0	11	3		0.0182737	11.6402
6	166342463	C	T	rs372553181	SFT2D1	Missense	V/I	0.003	-	0.004121	0.0035		.	23.8	D	B		4	1	3		0.0438921	0.120603
7	2526342	G	A	rs201791522	LFNG	Missense	R/H	0.008	0.004	0.009025	0.0070		Benign	24.8	T	B		4	1	4		0.0438921	0.120603
7	5741379	C	G	rs78387970	RNF216	Missense	G/A	0.005	0.006	0.006633	0.0050		Benign/Likely_benign	6.027	T	B		3	0	2		0.0362955	0.0808333
7	5987233	G	A	rs74902811	PMS2	Missense	T/M	0.011	0.0387	0.02909	0.0270		Benign	0.17	T	B		6	2	10		0.0183041	0.158249
7	16861438	T	C	rs188735624	AGR3	Missense	T/A	0.002	0.002	0.004653	0.0065		.	17.23	T	B		4	1	1		0.0438921	0.120603
7	21591452	G	A	rs80328282	DNAH11	Missense	V/M	0.005	0.0446	0.02168	0.0175		Benign/Likely_benign	8.703	T	P		7	4	9		0.0463614	0.271137
7	21698100	A	G	rs72657339	DNAH11	Missense	I/V	0.043	0.0486	0.04609	0.0480		Benign/Likely_benign	12.67	D	.		13	9	22		0.0165457	0.315344
7	33534125	C	T	rs146752751	BBS9	Missense	R/C	0.021	0.0367	0.03366	0.0355		Benign/Likely_benign	26.3	D	D		13	5	10		0.000590776	0.171598
7	43596072	A	C	rs56286238	STK17A	Missense	E/D	0.019	0.0397	0.03262	0.0330		.	21	T	P		1	13	17		0.0400882	6.88235
7	50134239	T	C	rs139478246	SPATA48	Missense	I/T	0.016	0.0119	0.01394	0.0140		.	19.22	T	P		0	9	7		0.0319052	9.42408
7	92494621	G	T	rs144825021	PEX1	Missense	A/D	0.002	0.0069	0.00729	0.0055		Conflicting_classifications_of_pathogenicity	27.3	D	D		3	0	2		0.0362955	0.0808333
7	99434894	G	A	rs34943973	PTCD1	Missense	R/W	0.033	0.0327	0.0318	0.0270		.	21.3	T	P		2	16	17		0.0408777	4.26087
7	100957901	C	T	rs971092157	MUC3A	Missense	P/L	0.003	-	-	0.0045		.	14.12	.	.		5	0	0		0.00384457	0.0475
7	100990751	C	A	rs947222570	MUC12	Missense	T/N	0.002	-	0.0008465	0.0030		.	1.139	T	.		3	0	0		0.0362955	0.0808333
7	101003845	A	G	rs201122604	MUC12	Missense	N/D	0.002	-	0.03057	0.0097		.	0.557	T	.		1	14	4		0.0243491	7.45161
7	105462639	C	T	rs377357724	PUS7	Missense	R/H	0.003	0	0.0031	0.0040		.	33	T	D		3	0	3		0.0362955	0.0808333
7	111124781	C	A	rs200733700	LRRN3	Missense	T/N	0.002	0.006	0.003701	0.0045		.	15.16	T	B		3	0	1		0.0362955	0.0808333
7	129126683	T	C	rs185882093	-	Missense	F/L	0.007	0.0238	0.01964	0.0170		.	13.27	.	.		10	7	6		0.0319706	0.326425
7	144095649	T	C	rs148680931	OR2A12	Missense	M/T	0.004	0.004	0.005175	0.0040		.	14.01	T	B		3	0	1		0.0362955	0.0808333
7	151176577	G	T	rs919533	ASB10	Missense	P/T	0.003	0.0129	0.006794	0.0035		Benign	16.06	T	P		3	0	0		0.0362955	0.0808333
7	152177624	C	T	rs139770288	KMT2C	Missense	R/Q	0.011	0.003	0.006687	0.0095		Benign/Likely_benign	11.54	T	B		5	2	4		0.0433408	0.191919
8	8377670	C	A	rs34019705	PRAG1	Missense	D/Y	0.01	0.006	0.009795	0.0125		.	25.3	.	D		5	1	4		0.016877	0.0954774
8	10612543	C	T	rs775657453	RP1L1	Missense	G/S	0.003	-	0.003161	0.0025		Benign/Likely_benign	0.043	T	.		4	1	1		0.0438921	0.120603
8	12133758	C	A	rs771551085	USP17L7	Missense	K/N	0.004	-	0.003964	0.0022		.	0.049	.	.		3	0	0		0.0362955	0.0808333
8	12137207	C	A	rs199935289	USP17L2	Missense	K/N	0.004	0.0079	0.00736	0.0154		.	15.01	D	B		4	1	1		0.0438921	0.120603
8	12137523	G	A	rs200644340	USP17L2	Missense	P/L	0.007	0.0079	0.007361	0.0153		.	8.754	T	B		4	1	1		0.0438921	0.120603
8	42290202	A	G	rs200048037	IKBKB	Missense	M/V	0.005	0.001	0.002178	0.0025		Likely_benign	23.6	D	B		4	1	1		0.0438921	0.120603
8	42856374	T	C	rs147488061	RNF170	Missense	M/V	0.02	0.0069	0.0168	0.0175		.	18.41	T	B		0	9	11		0.0319052	9.42408
8	47729430	T	C	rs376975557	SPIDR	Missense	S/P	0.002	0.002	0.004209	0.0040		.	17.52	D	D		4	1	0		0.0438921	0.120603
8	53829464	T	C	rs78251408	ATP6V1H	Missense	M/V	0.012	0.0188	0.01646	0.0195		.	19.73	D	B		7	4	5		0.0463614	0.271137
8	55782786	A	G	rs182206961	TGS1	Missense	Y/C	0.002	0.002	0.001651	0.0030		.	23	T	D		3	0	0		0.0362955	0.0808333
8	58494506	C	T	rs8192875	CYP7A1	Missense	D/N	0.023	0.0268	0.02088	0.0255		Benign	34	D	D		12	9	6		0.0280977	0.34555
8	86554965	C	T	rs2304789	CPNE3	Missense	T/M	0.006	0.0139	0.01202	0.0145		.	22.6	.	P		4	1	3		0.0438921	0.120603
8	120285917	G	C	rs17833992	COL14A1	Missense	V/L	0.02	0.0317	0.03326	0.0350		.	22.7	T	B		11	7	15		0.0175984	0.293453
8	144168318	G	A	rs79493663	MROH1	Missense	A/T	0.004	0.004	0.005851	0.0050		.	20.6	T	P		4	0	0		0.0118541	0.06
8	144467569	C	T	rs74750868	KIFC2	Missense	P/L	0.003	0.0069	0.008842	0.0095		.	7.562	D	B		4	0	3		0.0118541	0.06
9	990401	A	C	rs187176004	DMRT3	Missense	K/T	0.006	0.0099	0.01191	0.0110		Benign	24.1	D	D		6	0	2		0.00123808	0.0391667
9	14842660	C	G	rs41298151	FREM1	Missense	G/A	0.011	0.0238	0.01811	0.0140		Conflicting_classifications_of_pathogenicity	21.7	D	D		5	2	5		0.0433408	0.191919
9	20789547	G	C	rs78653020	FOCAD	Missense	G/A	0.005	0.0119	0.01745	0.0170		Benign	22.2	T	.		5	1	9		0.016877	0.0954774
9	20923697	C	G	rs117748510	FOCAD	Missense	L/V	0.012	0.0198	0.03089	0.0360		Benign	20.1	D	.		9	6	15		0.0447397	0.312715
9	21384972	C	T	rs146352658	IFNA2	Missense	A/T	0.01	0.0109	0.009677	0.0075		.	5.597	T	.		5	2	3		0.0433408	0.191919
9	34649445	A	G	rs2070074	GALT	Missense	N/D	0.007	0.0188	0.009188	0.0130		Conflicting_classifications_of_pathogenicity|other	18.13	T	B		5	1	1		0.016877	0.0954774
9	34661997	G	A	rs11575584	CCL27	Missense	L/F	0.003	0.0159	0.008807	0.0115		.	0.155	T	B		5	1	1		0.016877	0.0954774
9	35548482	C	T	rs3750427	RUSC2	Missense	P/L	0.005	0.0099	0.01554	0.0150		Benign	19.22	T	P		8	4	6		0.0236724	0.234694
9	35555396	G	A	rs137971910	RUSC2	Missense	R/Q	0.014	0.0089	0.008604	0.0055		Benign	21.8	T	B		5	2	7		0.0433408	0.191919
9	38395986	G	A	rs146684909	ALDH1B1	Missense	V/M	0.004	0.005	0.002559	0.0055		.	23	D	.		3	0	2		0.0362955	0.0808333
9	69220926	C	A	rs41305539	-	Missense	Q/K	0.033	0.0387	0.02937	0.0315		Benign	12.42	T	B		4	22	11		0.0497061	2.96629
9	76181589	C	T	rs780246031	PCSK5	Missense	T/I	0.004	-	0.004513	0.0055		.	15.28	T	B		3	0	2		0.0362955	0.0808333
9	87885278	C	G	rs59256416	SPATA31E1	Missense	A/G	0.036	0.0347	0.03867	0.0320		.	4.298	T	P		15	13	17		0.0210752	0.393939
9	87888713	C	G	rs77208054	SPATA31E1	Missense	P/R	0.019	0.0347	0.03843	0.0310		.	7.398	D	D		15	13	16		0.0210752	0.393939
9	94299856	G	A	rs144452859	ZNF169	Missense	A/T	0.021	0.0159	0.01898	0.0170		.	9.299	T	B		8	4	11		0.0236724	0.234694
9	94325247	C	G	rs539311335	NUTM2F	Missense	C/S	0.002	0.0119	0.02322	0.0285		.	20.8	D	D		12	10	12		0.0351405	0.385965
9	112224173	T	C	rs200773891	PTBP3	Missense	I/V	0.009	0.003	0.007266	0.0055		.	23.2	T	B		6	2	3		0.0183041	0.158249
9	122313321	A	G	rs2297483	MRRF	Missense	M/V	0.009	0.0149	0.01626	0.0195		Uncertain_significance	13.25	T	B		5	2	5		0.0433408	0.191919
9	129615532	C	T	rs142148319	C9orf50	Missense	E/K	0.008	0.004	0.005966	0.0090		.	21.6	D	D		5	2	4		0.0433408	0.191919
9	132401570	G	T	rs145664933	TTF1	Missense	L/I	0.005	0.0069	0.007176	0.0065		.	5.246	T	P		3	0	3		0.0362955	0.0808333
9	133153870	C	A	rs578065342	GBGT1	Missense	V/L	0.004	0.001	0.001307	0.0025		Uncertain_significance	22	T	B		3	0	1		0.0362955	0.0808333
9	133405278	A	G	rs151334521	STKLD1	Missense	S/G	0.016	0.0149	0.0127	0.0085		.	3.152	T	B		0	10	6		0.0340239	10.5263
9	135484695	G	A	rs140596223	PPP1R26	Missense	G/D	0.011	0.0099	0.01362	0.0155		.	24.2	D	D		7	4	7		0.0463614	0.271137
9	137113014	G	A	rs181036640	DPP7	Missense	A/V	0.015	0.006	0.01153	0.0100		.	27.4	D	D		9	3	4		0.00323514	0.153976
10	1363297	T	C	rs3750674	ADARB2	Missense	T/A	0.021	0.0397	0	0.0475		.	1.087	T	B		2	18	11		0.0253421	4.84615
10	4968379	C	T	rs540512862	AKR1C1	Missense	T/I	0.004	0.0109	0.01498	0.0110		.	19.06	D	P		0	11	8		0.0182737	11.6402
10	5649071	A	C	rs138695721	ASB13	Missense	V/G	0.002	0.006	0.00685	0.0065		.	17.93	T	B		3	0	3		0.0362955	0.0808333
10	17088300	G	A	rs200537125	CUBN	Missense	P/L	0.005	0.002	0.003649	0.0055		Likely_benign	32	D	D		3	0	3		0.0362955	0.0808333
10	17617339	T	C	rs368871717	HACD1	Start lost	M/V	0.014	0.002	0.01868	0.0185		Benign/Likely_benign	16.27	D	B		7	4	10		0.0463614	0.271137
10	24584635	G	A	rs146050722	ARHGAP21	Missense	T/M	0.017	0.0149	0.02044	0.0230		.	0.061	T	.		0	9	8		0.0319052	9.42408
10	34341642	C	T	rs118153230	PARD3	Missense	S/N	0.029	0.0149	0.02316	0.0245		Benign	15.6	T	B		14	12	10		0.0283472	0.392097
10	45626603	C	T	rs80042909	ZFAND4	Missense	G/E	0.018	0.0228	0.02523	0.0225		.	17.92	D	D		9	6	5		0.0447397	0.312715
10	49326473	G	A	rs571701219	C10orf71	Missense	V/I	0.012	0.004	0.008165	0.0145		.	23.6	D	.		5	2	6		0.0433408	0.191919
10	49326495	G	T	rs184399452	C10orf71	Missense	G/V	0.034	0.0129	0.0246	0.0325		.	16.67	T	.		17	9	12		0.000710792	0.230059
10	84232028	T	C	rs3814211	LRIT1	Missense	S/G	0.022	0.0357	0.02871	0.0295		.	17.49	T	B		8	4	10		0.0236724	0.234694
10	96031997	C	T	rs140444928	CC2D2B	Stop gained	Q/*	0.011	0.0149	0.01137	0.0090		.	35	.	.		5	2	5		0.0433408	0.191919
10	97679697	G	T	rs117859077	AVPI1	Missense	A/D	0.034	0.0218	0.02629	0.0300		.	27	D	D		12	9	12		0.0280977	0.34555
10	119104149	G	T	rs772476931	DENND10	Missense	A/S	0.002	-	0.001273	0.0025		.	18.67	D	B		3	0	0		0.0362955	0.0808333
10	119169193	G	A	rs35697338	PRDX3	Missense	T/I	0.015	0.0198	0.02115	0.0240		.	26.5	D	D		0	11	4		0.0182737	11.6402
10	119806397	A	G	rs3736822	INPP5F	Missense	I/V	0.005	0.0159	0.02493	0.0235		.	17.58	T	B		5	1	3		0.016877	0.0954774
10	126461446	G	C	rs146121361	C10orf90	Missense	D/E	0.02	0.0317	0.03988	0.0385		.	1.815	T	B		14	5	21		0.000244149	0.157509
10	128105830	C	T	rs117527859	MKI67	Missense	G/R	0.011	0.0069	0.01017	0.0085		.	0.402	T	D		5	2	4		0.0433408	0.191919
11	640099	A	C	.	DRD4	Missense	S/R	0.004	-	-	0.0037		.	0.742	T	.		4	49	40		3.72466e-06	7.78808
11	8938060	C	T	rs201803232	ASCL3	Missense	M/I	0.002	0.003	0.00685	0.0070		.	19.06	T	.		4	1	2		0.0438921	0.120603
11	17593203	A	T	rs551850126	OTOG	Missense	D/V	0.004	0.001	0.003709	0.0055		Likely_benign	16.64	D	.		4	0	0		0.0118541	0.06
11	18137206	G	C	rs553515910	MRGPRX3	Missense	D/H	0.004	0.001	0.0009314	0.0010		Uncertain_significance	16.86	D	D		3	0	1		0.0362955	0.0808333
11	18358566	T	C	rs191761375	GTF2H1	Missense	Y/H	0.002	0.003	0.004132	0.0050		.	23.4	D	D		3	0	1		0.0362955	0.0808333
11	28113533	A	G	rs141648004	METTL15	Missense	T/A	0.004	0.0427	0.03903	0.0400		.	1.943	T	B		1	13	8		0.0400882	6.88235
11	44048266	G	A	rs182257970	ACCSL	Missense	R/Q	0.006	0.0228	0.01569	0.0245		.	0.915	T	B		10	7	5		0.0319706	0.326425
11	47358871	C	T	rs75402116	SPI1	Missense	G/R	0.027	0.0288	0.0352	0.0480		.	21.6	T	B		14	5	14		0.000244149	0.157509
11	47690268	A	G	rs76215382	AGBL2	Missense	L/P	0.023	0.0198	0.02963	0.0375		.	27.9	D	D		16	3	8		3.57085e-06	0.0799492
11	55891241	G	C	rs200588065	TRIM51	Missense	G/A	0.007	0.0139	0.02118	0.0275		.	0.119	T	B		0	11	9		0.0182737	11.6402
11	56701162	G	T	rs7121276	OR9G1	Missense	A/S	0.006	0.0129	0.01876	0.0265		.	0.044	T	B		0	10	1		0.0340239	10.5263
11	57313672	G	C	rs12364724	TNKS1BP1	Missense	P/R	0.012	0.0179	0.0148	0.0175		.	20.7	D	P		5	2	8		0.0433408	0.191919
11	60942036	G	A	rs188010920	SLC15A3	Missense	T/M	0.006	0.0079	0.01006	0.0105		.	18.76	D	D		4	1	2		0.0438921	0.120603
11	63083257	G	A	rs149573030	SLC22A24	Missense	T/I	0.008	0.002	0.006255	0.0065		.	0.065	T	B		5	2	3		0.0433408	0.191919
11	65387089	A	C	rs78688868	FRMD8	Missense	H/P	0.004	0.0228	0.01721	0.0180		.	25.2	T	P		3	0	4		0.0362955	0.0808333
11	66558147	G	T	rs201812719	ACTN3	Missense	A/S	0.02	0.0109	0.01998	0.0165		Benign	22.4	.	B		11	5	10		0.00442889	0.207459
11	68745075	A	G	rs12365708	TESMIN	Missense	C/R	0.01	0.0188	0.02872	0.0325		.	17.8	D	D		5	1	6		0.016877	0.0954774
11	73309588	G	C	rs78465712	ARHGEF17	Missense	S/T	0.019	0.0347	0.02707	0.0180		.	11.65	T	B		8	5	10		0.0360468	0.294872
11	78226641	G	A	rs2279374	GAB2	Missense	P/L	0.019	0.0149	0.01936	0.0205		.	21.4	T	B		8	5	7		0.0360468	0.294872
11	93385476	C	T	rs199643371	DEUP1	Stop gained	R/*	0.003	-	0.001116	0.0005		.	36	.	.		3	0	0		0.0362955	0.0808333
11	93696716	C	G	rs139573410	CEP295	Missense	Q/E	0.009	0.0109	0.00982	0.0135		.	19.64	D	B		5	1	3		0.016877	0.0954774
11	95835417	G	C	rs76784113	MTMR2	Missense	A/G	0.008	0.0248	0.02801	0.0260		Benign/Likely_benign	24.6	T	B		2	16	12		0.0408777	4.26087
11	103170911	G	A	rs564701277	DYNC2H1	Missense	R/Q	0.01	0.001	0.006111	0.0050		Conflicting_classifications_of_pathogenicity	31	D	D		5	2	3		0.0433408	0.191919
11	108097743	G	T	rs186168658	CUL5	Missense	E/D	0.004	0.004	0.005353	0.0065		.	14.28	T	B		4	1	2		0.0438921	0.120603
11	108289005	C	T	rs3092856	ATM	Missense	H/Y	0.003	0.0149	0.01495	0.0145		Benign	12.72	T	B		3	0	5		0.0362955	0.0808333
11	111285920	G	C	rs115531909	C11orf53	Missense	D/H	0.006	0.0079	0.00544	0.0060		.	23.6	.	D		4	1	4		0.0438921	0.120603
11	117206025	G	A	rs201598301	PCSK7	Missense	P/L	0.003	0.0397	0.03617	0.0405		Benign	7.081	T	B		13	12	17		0.0468332	0.427169
11	117988403	C	T	rs749622044	IL10RA	Missense	P/L	0.002	-	0.0009242	0.0025		Conflicting_classifications_of_pathogenicity	15.43	D	P		3	0	0		0.0362955	0.0808333
11	119180140	C	T	rs149770693	NLRX1	Missense	R/C	0.01	0.0099	0.01559	0.0130		.	33	D	D		5	2	9		0.0433408	0.191919
12	8534775	T	C	rs180999307	CLEC4E	Missense	T/A	0.011	-	0.008874	0.0185		.	3.258	T	P		7	3	3		0.0179682	0.202321
12	31981992	G	A	rs3207618	RESF1	Missense	S/N	0.02	0.0387	0.02936	0.0270		.	0.174	D	B		15	10	9		0.00651064	0.298246
12	49297015	G	A	rs62636520	PRPH	Missense	A/T	0.033	0.0218	0.02781	0.0355		Benign/Likely_benign	23.6	T	B		2	19	12		0.0157513	5.14365
12	52601314	T	C	rs146851850	KRT72	Missense	K/E	0.046	0.0238	0.03475	0.0330		.	14.71	D	B		4	23	24		0.0332596	3.11864
12	52650483	C	T	rs638043	KRT2	Missense	G/D	0.008	0.0258	0.01707	0.0135		Benign	14.51	T	B		5	1	4		0.016877	0.0954774
12	55721449	G	A	rs1136125	RDH5	Missense	V/I	0.008	0.0149	0.01083	0.0125		Benign/Likely_benign	5.01	T	B		4	1	3		0.0438921	0.120603
12	64062935	C	T	rs77397108	SRGAP1	Missense	H/Y	0.004	0.0069	0.0052	0.0085		.	27.1	D	D		3	0	3		0.0362955	0.0808333
12	69655049	T	C	rs17106884	BEST3	Missense	E/G	0.01	0.0099	0.01197	0.0080		.	15.29	D	B		6	2	5		0.0183041	0.158249
12	69952145	G	T	rs11177991	MYRFL	Missense	A/S	0.005	0.0188	0.0198	0.0210		.	0.36	T	B		0	12	9		0.0101145	12.766
12	88153436	A	G	rs77028313	TMTC3	Missense	K/R	0.016	0.0427	0.04411	0.0365		Benign	3.67	T	B		11	6	12		0.00729514	0.250234
12	92782070	A	T	rs118081497	EEA1	Missense	N/K	0.016	0.0288	0.02333	0.0255		Benign	16.66	T	B		8	5	8		0.0360468	0.294872
12	95062591	T	C	rs138805411	NR2C1	Missense	K/E	0.016	0.0208	0.02899	0.0350		.	26.9	D	P		13	11	8		0.039714	0.389499
12	109281506	C	T	rs146550988	FOXN4	Missense	A/T	0.014	0.0109	0.01954	0.0190		.	2.41	T	P		0	10	6		0.0340239	10.5263
12	121180432	G	A	rs74357548	P2RX7	Missense	D/N	0.009	0.0327	0.02235	0.0225		.	0.751	.	B		9	5	2		0.0181823	0.259259
12	121960614	G	A	rs149064276	CFAP251	Missense	M/I	0.011	0.0159	0.02214	0.0280		.	9.097	T	B		6	2	10		0.0183041	0.158249
12	122582837	A	G	rs190859355	KNTC1	Missense	I/V	0.009	0.006	0.009141	0.0090		.	0.051	T	B		4	1	6		0.0438921	0.120603
12	124362287	T	G	rs146881270	NCOR2	Missense	K/T	0.042	0.0159	0.03075	0.0300		.	24.5	T	D		14	9	19		0.00533167	0.289454
12	132139889	T	C	rs61729150	DDX51	Missense	Q/R	0.015	0.0089	0.00768	0.0080		.	13.05	T	B		8	4	5		0.0236724	0.234694
13	23341382	A	G	rs549957998	SACS	Missense	S/P	0.005	0.001	0.003273	0.0040		Likely_benign	16.83	T	B		3	0	2		0.0362955	0.0808333
13	51937490	C	T	rs148399850	ATP7B	Missense	V/I	0.012	0.0149	0.01658	0.0180		Conflicting_classifications_of_pathogenicity	16.16	T	P		7	4	6		0.0463614	0.271137
13	85794166	C	A	rs141433398	SLITRK6	Missense	Q/H	0.007	0.002	0.002621	0.0010		Likely_benign	14.35	T	B		5	0	2		0.00384457	0.0475
13	108270208	G	A	rs201543678	TNFSF13B	Missense	A/T	0.011	0.006	0.007881	0.0115		Benign	14.28	T	B		7	4	3		0.0463614	0.271137
14	20060091	G	T	rs45584133	OR4L1	Missense	G/V	0.033	0.0377	0.04472	0.0400		.	24.8	D	D		3	22	14		0.0245992	3.99625
14	20060523	T	C	rs45585336	OR4L1	Missense	I/T	0.035	0.0377	0.04635	0.0400		.	18.26	D	B		4	25	14		0.0215217	3.42857
14	24159950	G	A	rs200953781	RNF31	Missense	G/S	0.004	0.002	0.004673	0.0055		Likely_benign	34	D	D		4	0	3		0.0118541	0.06
14	24292261	G	T	rs76421634	DHRS1	Missense	P/T	0.01	0.0437	0.03714	0.0310		.	25.1	D	D		2	17	11		0.0412508	4.55191
14	45242785	C	T	rs138267500	MIS18BP1	Missense	A/T	0.008	0.0109	0.01638	0.0170		Benign	6.611	T	B		5	2	4		0.0433408	0.191919
14	58470706	G	C	rs747245461	KIAA0586	Missense	V/L	0.01	-	0.003799	0.0050		Likely_benign	0.097	T	B		4	1	3		0.0438921	0.120603
14	60032061	C	A	rs77067680	LRRC9	Missense	P/T	0.002	0.006	0.004588	0.0035		.	23.9	D	.		3	0	1		0.0362955	0.0808333
14	61740857	G	A	rs11549467	HIF1A	Missense	A/T	0.028	0.0377	0.03681	0.0315		Conflicting_classifications_of_pathogenicity	0.786	T	B		12	10	18		0.0351405	0.385965
14	67562445	C	A	rs757497606	PLEKHH1	Missense	L/I	0.003	-	0.002114	0.0015		Uncertain_significance	0.226	T	B		3	0	1		0.0362955	0.0808333
14	67575896	A	G	rs774599926	PLEKHH1	Missense	D/G	0.004	-	0.001891	0.0020		Uncertain_significance	27.4	D	D		3	0	1		0.0362955	0.0808333
14	91297376	G	A	rs142539336	CCDC88C	Missense	R/C	0.007	0.003	0.004178	0.0015		Conflicting_classifications_of_pathogenicity	29.2	D	D		4	1	2		0.0438921	0.120603
14	92652329	G	A	rs74074811	RIN3	Missense	R/Q	0.03	0.0417	0.03479	0.0315		.	0.007	T	B		2	16	12		0.0408777	4.26087
14	96456429	A	G	rs114521420	AK7	Missense	H/R	0.037	0.0377	0.0378	0.0405		Benign	23.7	D	D		14	12	12		0.0283472	0.392097
14	104713464	G	T	rs201180682	INF2	Missense	K/N	0.004	0.001	0.001512	0.0015		Likely_benign	22	T	P		3	0	2		0.0362955	0.0808333
15	23646302	G	C	.	MAGEL2	Missense	Q/E	0.005	-	-	0.0020		Uncertain_significance	17.73	.	.		4	1	0		0.0438921	0.120603
15	40856053	G	A	rs116845898	SPINT1	Missense	G/S	0.02	0.0208	0.0267	0.0325		.	28.7	D	D		2	16	8		0.0408777	4.26087
15	48756444	T	C	rs74245641	CEP152	Missense	Q/R	0.013	0.0149	0.009241	0.0105		Benign/Likely_benign	18.22	T	B		7	3	4		0.0179682	0.202321
15	62068197	C	T	rs370645340	C2CD4A	Missense	A/V	0.019	0.006	0.02595	0.0260		.	9.564	T	B		0	11	8		0.0182737	11.6402
15	65411287	C	G	rs34355056	IGDCC4	Missense	A/P	0.017	0.0417	0.02943	0.0305		.	3.029	T	B		11	4	9		0.0013907	0.165121
15	73367687	G	A	rs201375192	HCN4	Missense	A/V	0.002	0.004	0.00487	0.0065		Conflicting_classifications_of_pathogenicity	22.2	D	D		3	0	2		0.0362955	0.0808333
15	82282458	T	C	rs149395104	SAXO2	Missense	L/P	0.017	0.0198	0.02882	0.0305		.	17.84	T	B		12	8	5		0.013058	0.305556
15	86143819	G	A	rs80332650	AGBL1	Missense	R/Q	0.004	0.006	0.01375	0.0170		.	29.7	.	D		6	2	3		0.0183041	0.158249
15	88256093	C	A	rs200822610	NTRK3	Missense	V/F	0.002	0.005	0.006206	0.0050		Likely_benign	20.9	T	B		3	0	4		0.0362955	0.0808333
15	88849635	G	A	rs762106035	ACAN	Missense	G/S	0.004	-	0.0008395	.		Uncertain_significance	25.4	D	D		4	0	0		0.0118541	0.06
15	89260841	G	A	rs149243307	FANCI	Missense	E/K	0.007	0.0139	0.0187	0.0245		Benign/Likely_benign	32	D	D		0	12	7		0.0101145	12.766
16	764058	C	T	rs9927389	MSLN	Missense	A/V	0.028	0.0367	0.03764	0.0335		.	0.72	T	B		1	16	16		0.0146891	8.6087
16	970874	C	T	rs111980103	LMF1	Missense	G/D	0.004	0.0367	0.02981	0.0330		Benign	1.88	T	B		3	21	8		0.024129	3.7933
16	1432945	G	C	rs180836504	PERCC1	Missense	D/H	0.003	0.0139	-	0.0215		.	18.98	.	.		4	1	3		0.0438921	0.120603
16	1947003	C	T	rs113956264	RPL3L	Missense	V/M	0.016	0.0248	0.02456	0.0265		.	24.5	D	D		0	9	7		0.0319052	9.42408
16	2103307	G	A	rs550768338	PKD1	Missense	A/V	0.005	0.002	0.005571	0.0045		Conflicting_classifications_of_pathogenicity	13.64	T	P		3	0	3		0.0362955	0.0808333
16	11123806	C	T	rs201675873	CLEC16A	Missense	A/V	0.003	0.002	0.003004	0.0005		.	25.5	T	P		3	0	2		0.0362955	0.0808333
16	24569710	G	A	rs117698231	RBBP6	Missense	R/K	0.009	0.0169	0.01435	0.0145		.	21.4	T	B		5	2	3		0.0433408	0.191919
16	31414938	C	A	rs147528125	ITGAD	Missense	Q/K	0.005	0.0069	0.01577	0.0185		.	0.024	T	B		0	10	3		0.0340239	10.5263
16	53826140	G	A	rs79206939	FTO	Missense	A/T	0.032	0.0218	0.02768	0.0245		Benign	14.11	T	B		11	8	13		0.0242745	0.337121
16	55327611	G	C	rs182336923	IRX6	Missense	A/P	0.013	0.006	0.009106	0.0095		.	14.14	D	B		7	3	4		0.0179682	0.202321
16	56902407	C	T	rs12708965	SLC12A3	Missense	R/C	0.01	0.0258	0.02658	0.0245		Benign	34	D	P		0	9	7		0.0319052	9.42408
16	57923327	G	C	rs201553871	CNGB1	Missense	P/R	0.006	0.002	0.006065	0.0050		Conflicting_classifications_of_pathogenicity	23.3	D	D		0	9	1		0.0319052	9.42408
16	71284098	G	T	rs3096381	CMTR2	Missense	T/K	0.008	0.0288	0.02936	0.0300		.	2.543	T	B		8	4	8		0.0236724	0.234694
16	72787423	G	T	rs202087317	ZFHX3	Missense	P/Q	0.006	0.002	0.003134	0.0035		.	24.2	D	D		4	1	1		0.0438921	0.120603
16	88430273	G	A	rs117995699	ZNF469	Missense	E/K	0.035	0.0208	0.03067	0.0370		Benign/Likely_benign	16.53	D	.		1	19	17		0.00534145	10.3923
16	88611305	G	A	rs541795042	ZC3H18	Missense	R/H	0.008	0.001	0.00213	0.0015		.	24.6	D	D		4	1	3		0.0438921	0.120603
17	5532943	C	T	rs2301582	NLRP1	Missense	V/M	0.008	0.0228	0.02244	0.0150		Benign	2.201	T	P		5	2	5		0.0433408	0.191919
17	10398875	G	A	rs150008607	MYH8	Stop gained	R/*	0.016	0.006	0.008922	0.0115		Uncertain_significance	37	.	.		9	4	6		0.0120568	0.206349
17	10406744	C	T	rs150351713	MYH8	Missense	R/H	0.019	0.006	0.008919	0.0115		Benign/Likely_benign	32	D	D		9	4	6		0.0120568	0.206349
17	11690426	A	G	rs147183329	DNAH9	Missense	Q/R	0.002	0.005	0.006366	0.0050		Benign	25.1	D	D		4	1	1		0.0438921	0.120603
17	12753229	G	C	rs28730825	MYOCD	Missense	Q/H	0.006	0.0169	0.01577	0.0080		Benign	22	D	D		5	2	3		0.0433408	0.191919
17	15438015	C	T	rs3744332	CDRT4	Missense	V/I	0.017	0.0427	0.03355	0.0355		.	0.003	.	.		14	11	12		0.0152833	0.357521
17	18121826	C	A	rs117612144	MYO15A	Missense	P/H	0.044	0.0228	0.04085	0.0315		Benign/Likely_benign	15.85	D	D		15	13	18		0.0210752	0.393939
17	39156923	A	G	rs151045610	ARL5C	Missense	W/R	0.011	0.0387	0.03997	0.0360		.	22.4	D	D		15	11	20		0.00846757	0.329806
17	41515938	G	T	rs200152929	KRT15	Missense	L/M	0.004	0.004	0.003044	0.0075		.	24.4	T	D		3	0	2		0.0362955	0.0808333
17	44667332	A	G	rs139907984	MEIOC	Missense	N/S	0.006	0.0149	0.00843	0.0035		.	11.08	T	B		3	0	3		0.0362955	0.0808333
17	47827054	C	T	rs11538868	MRPL10	Missense	V/I	0.019	0.0139	0.01269	0.0130		Benign	6.812	T	B		5	1	13		0.016877	0.0954774
17	60078700	G	A	rs199943781	HEATR6	Missense	P/L	0.005	0.0099	0.003785	0.0025		.	23.2	T	D		4	1	1		0.0438921	0.120603
17	63910278	C	G	rs200409284	CSHL1	Missense	E/Q	0.005	0.0069	0.003915	0.0075		.	15.94	D	P		4	1	3		0.0438921	0.120603
17	68932319	T	C	rs16973446	ABCA8	Missense	T/A	0.004	0	0.0008168	0.0010		.	7.737	T	B		3	0	0		0.0362955	0.0808333
17	68932327	G	C	rs62638729	ABCA8	Missense	A/G	0.004	0	0.0008166	0.0010		.	0.632	T	B		3	0	0		0.0362955	0.0808333
17	68986306	C	T	rs9916254	ABCA9	Missense	G/S	0.003	0	0.0007225	0.0010		.	0.035	T	B		3	0	0		0.0362955	0.0808333
17	69105609	C	T	rs756114521	ABCA6	Missense	A/T	0.004	-	0.0006517	0.0010		.	15.43	T	B		3	0	0		0.0362955	0.0808333
17	73285548	A	C	rs191502135	CDC42EP4	Missense	L/R	0.006	0.0109	0.00607	0.0065		.	23.1	T	P		6	1	2		0.00629147	0.078727
17	73414718	T	C	rs201669899	SDK2	Missense	N/D	0.003	0.002	0.002392	0.0045		.	24.7	D	D		4	1	1		0.0438921	0.120603
17	75758458	C	T	rs181526665	GALK1	Missense	R/H	0.003	0.001	0.002169	0.0010		Likely_benign	18.87	T	B		3	0	0		0.0362955	0.0808333
17	76902571	G	A	rs76963751	MGAT5B	Missense	G/S	0.042	0.0387	0.04304	0.0430		.	15.08	T	B		15	14	15		0.0371109	0.426523
17	79081987	G	A	rs12937557	ENGASE	Missense	R/H	0.04	0.0466	0.0435	0.0430		.	33	.	D		4	25	15		0.0215217	3.42857
17	80298494	C	T	rs72849841	RNF213	Missense	P/L	0.007	0.0149	0.01229	0.0125		Benign	6.957	T	.		5	1	4		0.016877	0.0954774
17	81251530	C	A	rs55872261	SLC38A10	Missense	E/D	0.013	0.0298	0.03513	0.0275		.	15.37	D	B		11	8	14		0.0242745	0.337121
17	81252464	T	C	rs35546507	SLC38A10	Missense	K/R	0.031	0.0298	0.03246	0.0275		.	11.74	T	D		11	8	15		0.0242745	0.337121
17	82060026	C	T	rs73999366	DUS1L	Missense	G/S	0.006	0.0337	0.04349	0.0420		.	0.134	T	B		1	15	11		0.025529	8.02703
17	82415501	G	T	rs8072110	OGFOD3	Missense	D/E	0.011	0.0268	0.01891	0.0125		.	0.002	T	B		5	2	8		0.0433408	0.191919
18	8786033	G	A	rs202096044	MTCL1	Missense	R/H	0.006	0.0079	0.01028	0.0125		.	21.5	T	B		6	0	0		0.00123808	0.0391667
18	9887632	A	G	rs74368658	TXNDC2	Missense	K/E	0.009	0.0109	0.01251	0.0120		.	5.192	D	D		0	9	1		0.0319052	9.42408
18	12014302	G	A	rs180896388	IMPA2	Missense	R/Q	0.003	0.006	0.005357	0.0025		.	21.8	T	B		3	0	2		0.0362955	0.0808333
18	12127881	T	C	rs150303184	ANKRD62	Missense	L/S	0.029	0.0218	0.01812	0.0195		.	21	.	D		2	17	11		0.0412508	4.55191
18	35264231	G	C	rs140077066	ZSCAN30	Missense	P/R	0.005	0.0119	0.01533	0.0125		.	2.819	T	B		7	1	5		0.00228728	0.0667624
18	35373931	T	C	rs527836273	ZNF396	Missense	E/G	0.003	0.003	0.0008698	.		.	25.6	D	D		3	0	0		0.0362955	0.0808333
18	54361892	G	T,A	rs200527310	C18orf54	Missense	G/V	0.011	0.0069	0.009134	0.0095		.	12.51	D	.		0	9	3		0.0319052	9.42408
18	57580104	C	A	rs3848519	FECH	Missense	G/C	0.013	0.0129	0.01718	0.0280		Conflicting_classifications_of_pathogenicity	12.7	T	B		0	11	5		0.0182737	11.6402
18	68897282	A	C	rs140249881	CCDC102B	Missense	K/Q	0.004	0.004	0.004513	0.0025		.	24.7	D	D		5	2	0		0.0433408	0.191919
19	1360997	G	A	rs200272591	PWWP3A	Missense	C/Y	0.009	0.005	0.008297	0.0090		.	0.027	T	.		3	0	7		0.0362955	0.0808333
19	2352979	C	G	rs180827185	SPPL2B	Missense	P/A	0.019	0.0149	0.02291	0.0315		.	0.524	.	B		9	2	10		0.0011246	0.102132
19	3651853	C	T	rs115799086	PIP5K1C	Missense	R/H	0.004	0.002	0.002901	0.0030		.	23.1	T	B		4	0	1		0.0118541	0.06
19	4054704	C	T	rs3745985	ZBTB7A	Missense	A/T	0.018	0.0159	0.02041	0.0170		.	16.95	.	B		7	3	14		0.0179682	0.202321
19	4157151	G	A	rs77002741	CREB3L3	Missense	G/R	0.03	0.0258	0.03439	0.0410		Benign	7.271	T	P		0	23	9		9.82423e-05	25.9887
19	4174681	C	T	rs199502976	SIRT6	Missense	R/Q	0.005	0.005	0.004938	0.0030		.	0.005	T	B		4	1	0		0.0438921	0.120603
19	5908958	G	A	rs10404195	VMAC	Missense	R/H	0.014	0.0119	0.01607	0.0155		.	4.87	T	B		9	5	7		0.0181823	0.259259
19	8086211	G	A	rs79008349	FBN3	Missense	T/I	0.007	0.0169	0.01746	0.0145		Benign	19.53	T	D		4	1	7		0.0438921	0.120603
19	9214587	C	T	rs5020280	OR7D4	Missense	S/N	0.002	0.004	0.004513	0.0075		.	1.957	T	B		3	0	1		0.0362955	0.0808333
19	12147441	C	A	rs144252279	ZNF625	Missense	D/Y	0.01	0.0099	0.01273	0.0160		.	19.32	D	.		6	2	2		0.0183041	0.158249
19	12764819	G	A	rs201025992	HOOK2	Missense	R/C	0.007	0	0.002226	0.0060		.	27.6	D	B		5	2	1		0.0433408	0.191919
19	13110272	C	T	rs79724100	TRMT1	Missense	R/H	0.002	0.0109	0.009237	0.0050		.	9.675	T	B		3	0	4		0.0362955	0.0808333
19	15458567	G	C	rs58123634	RASAL3	Missense	L/V	0.011	0.005	0.006352	0.0055		Benign	16.37	T	P		5	1	4		0.016877	0.0954774
19	15469883	G	A	rs61734899	PGLYRP2	Missense	H/Y	0.011	0.006	0.007971	0.0065		.	16.59	T	B		6	1	5		0.00629147	0.078727
19	15645729	C	T	rs138709476	CYP4F3	Missense	S/L	0.006	0.0149	0.01233	0.0075		.	19.72	D	B		5	2	1		0.0433408	0.191919
19	15697027	T	A	rs184430991	CYP4F12	Missense	M/K	0.002	0.0099	0.00741	0.0040		.	19.24	D	B		4	1	3		0.0438921	0.120603
19	15949457	G	A	rs117610912	OR10H4	Stop gained	W/*	0.008	0.004	0.005872	0.0070		.	37	.	.		4	1	4		0.0438921	0.120603
19	18155889	C	T	rs142933317	PIK3R2	Missense	P/S	0.03	0.0347	0.03061	0.0285		Benign	10.95	T	B		3	21	5		0.024129	3.7933
19	23145931	C	T	rs112801464	ZNF730	Missense	S/F	0.01	0.0159	0.009655	0.0085		.	0.469	.	.		7	2	3		0.00744336	0.134199
19	31277972	A	C	rs3745783	TSHZ3	Missense	F/L	0.003	-	0.002446	.		.	12.69	T	P		3	0	0		0.0362955	0.0808333
19	32991915	G	A	rs79314177	RHPN2	Missense	R/C	0.006	0.0169	0.01332	0.0100		Benign	21.2	T	B		5	2	5		0.0433408	0.191919
19	35768492	C	G	rs79224373	PROSER3	Missense	P/A	0.002	0.006	0.009335	0.0165		.	18.19	.	.		4	1	6		0.0438921	0.120603
19	36183445	T	C	rs79279971	ZNF565	Missense	K/R	0.023	0.0099	0.03137	0.0445		.	18.36	D	.		14	10	15		0.0114885	0.323308
19	37129038	G	A	rs143641621	ZNF420	Missense	G/S	0.015	0.005	0.01234	0.0100		.	0.306	T	B		8	5	2		0.0360468	0.294872
19	38082137	G	A	rs184751502	SIPA1L3	Missense	R/Q	0.018	0.0139	0.02271	0.0210		Benign	21.7	T	P		5	2	11		0.0433408	0.191919
19	40035100	A	G	rs201898017	ZNF780B	Missense	C/R	0.004	0.004	0.002284	0.0020		.	23.6	D	D		3	0	2		0.0362955	0.0808333
19	40844759	T	A	rs1809810	CYP2A6	Missense	Y/F	0.003	0.0109	-	0.0112		.	12.43	.	.		5	2	7		0.0433408	0.191919
19	40876527	C	G	rs202236701	CYP2A7	Missense	G/R	0.002	0.006	0.006524	0.0045		.	34	D	D		4	1	2		0.0438921	0.120603
19	42353539	C	T	rs372257661	MEGF8	Missense	R/W	0.005	0.0119	0.007775	0.0050		Likely_benign	26.6	D	D		3	0	2		0.0362955	0.0808333
19	42910674	A	C	rs201297782	PSG6	Missense	F/L	0.004	0.006	0.01007	0.0126		.	2.139	T	B		4	1	2		0.0438921	0.120603
19	45164900	C	T	rs201975024	TRAPPC6A	Missense	V/M	0.003	0.004	0.009244	0.0105		Benign	17.85	T	B		3	0	2		0.0362955	0.0808333
19	45364001	C	T	rs1799793	ERCC2	Missense	D/N	0.039	0.0496	0.04311	0.0480		Benign/Likely_benign	23.2	T	B		13	8	17		0.00692615	0.278846
19	45804484	G	A	rs76423334	RSPH6A	Missense	P/L	0.014	0.0099	0.01028	0.0075		.	32	D	D		7	3	4		0.0179682	0.202321
19	47819015	T	C	rs150699574	TPRX1	Missense	I/V	0.044	0.0456	0.04465	0.0385		.	7.454	D	.		2	21	24		0.00979776	5.7486
19	48919065	C	A	rs201461096	NUCB1	Missense	D/E	0.003	0.004	0.002665	0.0040		.	12.24	T	D		3	0	2		0.0362955	0.0808333
19	49468903	G	A	rs536199625	ALDH16A1	Missense	V/M	0.003	0.003	0.001794	0.0020		.	23.9	D	D		3	0	0		0.0362955	0.0808333
19	49659787	C	T	rs774095875	IRF3	Missense	G/E	0.003	-	0.0005442	.		Likely_benign	10.77	T	B		3	0	1		0.0362955	0.0808333
19	49971966	G	A	rs138620194	SIGLEC16	Missense	R/H	0.011	0.0218	0.01754	0.0180		.		.	.		6	2	9		0.0183041	0.158249
19	51079545	C	T	rs199715229	KLK14	Missense	G/R	0.008	0.0119	0.01092	0.0105		.	19.85	D	D		5	2	4		0.0433408	0.191919
19	51337325	G	A	rs146000520	VSIG10L	Missense	R/W	0.002	0.0109	0.009543	0.0030		.	20.5	D	D		3	0	1		0.0362955	0.0808333
19	51485067	G	C	rs138954277	CEACAM18	Missense	W/S	0.006	0.0188	0.01704	0.0185		.	0.412	.	.		1	13	5		0.0400882	6.88235
19	52706493	G	A	rs190136139	ZNF611	Missense	P/S	0.009	0.0079	0.007774	0.0105		.	0.004	T	B		6	2	2		0.0183041	0.158249
19	55368346	C	G	rs201302172	IL11	Missense	R/P	0.003	0.003	0.003133	0.0025		.	21.2	D	D		3	0	1		0.0362955	0.0808333
19	56159969	C	T	rs552719499	ZNF444	Missense	A/V	0.003	0.001	0.001681	0.0010		Uncertain_significance	23.8	T	D		3	0	0		0.0362955	0.0808333
20	3572825	G	A	rs144351024	ATRN	Missense	A/T	0.004	0.0079	0.007286	0.0040		Benign	15.1	T	B		3	0	5		0.0362955	0.0808333
20	5302662	C	G	rs201835496	PROKR2	Missense	W/S	0.003	0.001	0.002936	0.0050		Conflicting_classifications_of_pathogenicity	31	D	D		3	0	0		0.0362955	0.0808333
20	10049540	T	A	rs652633	ANKEF1	Missense	L/Q	0.004	0.0069	0.008538	0.0095		.	7.693	T	B		4	1	2		0.0438921	0.120603
20	10049804	G	A	rs524625	ANKEF1	Missense	G/E	0.007	0.0069	0.008541	0.0095		.	16.37	T	D		4	1	2		0.0438921	0.120603
20	21162426	T	C	rs116937124	KIZ	Missense	S/P	0.003	0.006	0.005761	0.0060		Likely_benign	12.85	.	B		4	1	3		0.0438921	0.120603
20	25476905	C	T	rs199671123	NINL	Missense	A/T	0.004	0.003	0.002941	0.0025		.	19.22	D	D		3	0	1		0.0362955	0.0808333
20	36270588	G	A	rs964584341	AAR2	Missense	R/H	0.003	-	0.0002911	.		.	9.64	D	P		3	0	0		0.0362955	0.0808333
20	38138322	T	C	rs139974885	TGM2	Missense	E/G	0.01	0.0099	0.01332	0.0150		.	17.02	T	B		5	2	6		0.0433408	0.191919
20	62910843	G	A	rs149450567	DIDO1	Missense	P/L	0.016	0.0337	0.02158	0.0155		.	9.018	T	P		8	5	6		0.0360468	0.294872
20	63247580	C	T	rs201902703	NKAIN4	Missense	A/T	0.007	0.002	0.002937	0.0050		.	17.62	D	D		3	0	4		0.0362955	0.0808333
21	30282320	C	T	rs78287602	KRTAP24-1	Missense	V/M	0.01	0.0159	0.01921	0.0195		.	0.013	T	B		10	7	7		0.0319706	0.326425
21	30289471	C	G	rs552233489	KRTAP25-1	Missense	G/A	0.007	0.001	0.004307	0.0075		Uncertain_significance	13.09	T	B		3	0	5		0.0362955	0.0808333
21	38818476	A	G	rs552586832	ETS2	Missense	K/R	0.003	0.001	0.001957	0.0040		.	19.18	T	P		3	0	1		0.0362955	0.0808333
21	46318121	C	T	rs139612839	C21orf58	Missense	G/D	0.021	0.0308	0.03593	0.0485		.	6.359	D	P		12	10	11		0.0351405	0.385965
22	24347122	C	T	rs148229290	SPECC1L	Missense	P/S	0.014	0.0228	0.01865	0.0140		Benign	21.6	T	.		8	5	10		0.0360468	0.294872
22	28107066	G	A	rs182189958	TTC28	Missense	H/Y	0.011	0.005	0.006344	0.0060		Likely_benign	23.9	T	B		5	2	4		0.0433408	0.191919
22	29341562	T	C	rs200628910	AP1B1	Missense	S/G	0.005	0.0069	0.004893	0.0050		Likely_benign	24.7	D	.		3	0	2		0.0362955	0.0808333
22	32234979	G	A	rs755635977	SLC5A4	Missense	A/V	0.002	-	0.0009242	0.0030		.	7.924	T	B		3	0	1		0.0362955	0.0808333
22	37491181	C	T	rs151290630	CARD10	Missense	C/Y	0.009	0.0119	0.01304	0.0125		Benign	0.977	T	B		7	0	4		0.000395849	0.0332143
22	43227412	G	C	rs185039637	SCUBE1	Missense	P/R	0.016	0.0099	0.01388	0.0155		.	21.8	D	P		0	11	6		0.0182737	11.6402
22	45922908	A	G	rs751452947	WNT7B	Missense	F/S	0.003	-	0.002232	0.0030		.	22.6	T	B		3	0	0		0.0362955	0.0808333
22	49797837	G	A	rs145415691	BRD1	Missense	A/V	0.01	0.004	0.006769	0.0095		Benign	6.461	T	B		5	1	5		0.016877	0.0954774
22	50247974	G	A	rs112311672	HDAC10	Missense	T/M	0.003	0.005	0.003212	0.0045		.	3.585	D	B		4	1	1		0.0438921	0.120603
M	5301	A	G	.	MT-ND2	Missense	I/V	0.06	-	-	.		.		.	.		11	9	13		0.0475379	0.381247
M	12026	A	G	.	MT-ND4	Missense	I/V	0.036	-	-	.		.		D	.		7	4	7		0.0463614	0.271137
M	14979	T	C	.	MT-CYB	Missense	I/T	0.038	-	-	.		.		.	.		1	13	6		0.0400882	6.88235
X	13763780	G	A	rs146047094	OFD1	Missense	G/R	0.009	0.0052	0.00873	0.0110		Benign/Likely_benign	7.262	T	B		3	0	3		0.0362955	0.0808333
X	20025779	C	A	rs751944296	MAP7D2	Missense	G/V	0.006	-	0.003968	0.0030		.	2.776	T	B		3	0	1		0.0362955	0.0808333
X	37806486	G	A	rs13306300	CYBB	Missense	G/S	0.007	0.0105	0.01113	0.0095		Conflicting_classifications_of_pathogenicity	16.52	T	B		5	1	1		0.016877	0.0954774
X	47982956	G	T	rs150066211	ZNF182	Missense	N/K	0.025	0.0196	0.01943	0.0235		.	9.088	T	B		7	4	6		0.0463614	0.271137
X	88753806	G	A	rs5984611	CPXCR1	Missense	R/H	0.027	0.0393	0.02824	0.0250		.	8.452	T	D		7	4	8		0.0463614	0.271137
X	104040175	G	T	rs189590767	H2BW2	Missense	V/L	0.021	0.0209	0.02445	0.0160		.	14	D	.		5	1	7		0.016877	0.0954774
X	141906146	C	A	rs141965436	MAGEC1	Missense	L/I	0.006	-	0.0004898	0.0030		.	0.183	T	P		5	32	21		0.00519374	3.61905
X	153320086	T	C	.	PNMA6F	Missense	T/A	0.009	-	-	0.0085		.	0.004	.	.		39	46	31		0.00442159	0.467199
Chr., Chromosome; Pos., Position; Ref., Reference allele; Alt., Alternative allele.
