# Supplementary material for: Whole exome sequencing and polygenic risk assessment for kidney functions and clinical management in both hospital-based cohort and population-based Asian cohorts
Source: J Biomed Sci. 2025 Aug 6;32:72. doi: 10.1186/s12929-025-01168-0 (PMC12330128; doi:10.1186/s12929-025-01168-0)
Supplement: Supplementary file 3 — Supplemental Material 3: Table 3. Association analysis between pathogenic variants and eGFR in the Taiwan Biobank. [file 12929_2025_1168_MOESM3_ESM.xlsx]

## Sheet: Sheet 1
Supplementary Table 2. Missense rare variants for ESKD
Chr.	Pos.	Ref.	Alt.	SNPid	Gene	Consequence	Amino acids	Allelic frequencies (EAS)					Pathogenicity					Carrier counts (N)				ESKD
								TMU cohort	1KGP	gnomAD	TWB		ClinVAR	CADD	SIFT	Polyphen2		Normal	CKD	ESKD		P-value	OR
1	952587	G	A	rs199569261	NOC2L	Missense	T/M	0.002	0.002	0.002012	0.0015		.	18.9	T	B		3	3	0		0.0362955	0.0808333
1	1045759	G	A	rs200684031	AGRN	Missense	V/M	0.003	0.003	0.003482	0.0040		Conflicting_classifications_of_pathogenicity	24.5	D	.		3	0	0		0.0362955	0.0808333
1	1180225	G	A	rs116712279	TTLL10	Missense	A/T	0.017	0.0317	0.02698	0.0205		.	3.133	T	B		8	9	5		0.0360468	0.294872
1	3492644	C	T	rs368026837	MEGF6	Missense	R/Q	0.004	0.001	0.002012	0.0025		.	0.09	T	B		3	1	0		0.0362955	0.0808333
1	9128930	A	G	rs114206792	GPR157	Missense	V/A	0.019	0.0179	0.01953	0.0225		.	23.6	D	B		10	13	7		0.0319706	0.326425
1	9613070	A	G	rs565144011	TMEM201	Missense	Q/R	0.003	0.002	0.002937	0.0055		Uncertain_significance	19.7	T	.		4	1	1		0.0438921	0.120603
1	10948786	G	A	rs117183901	C1orf127	Missense	A/V	0.012	0.0427	0.02586	0.0180		.	2.375	D	.		5	7	2		0.0433408	0.191919
1	10948787	C	G	rs117528334	C1orf127	Missense	A/P	0.011	0.0427	0.02568	0.0180		.	14.93	D	.		5	7	2		0.0433408	0.191919
1	11501143	C	G	rs3738159	DISP3	Missense	L/V	0.016	0.0238	0.02371	0.0270		Benign	4.336	D	B		8	7	1		0.00081411	0.0577889
1	11719691	G	C	rs200060632	DRAXIN	Missense	V/L	0.007	0.0149	0.01984	0.0210		.	22.7	D	P		2	10	16		0.0408777	4.26087
1	17587469	T	C	rs116209107	ARHGEF10L	Missense	L/P	0.018	0.0228	0.02208	0.0245		.	20.4	D	B		7	10	3		0.0179682	0.202321
1	20119457	A	C	rs200435430	PLA2G2D	Splice donor variant	-	0.003	0.0258	0.003534	0.0040		.	26.8	.	.		3	1	0		0.0362955	0.0808333
1	21577638	T	C	rs34605986	ALPL	Missense	V/A	0.002	0.003	0.002228	0.0020		Benign	7.839	T	B		3	3	0		0.0362955	0.0808333
1	33546069	C	T	rs139241751	CSMD2	Missense	G/D	0.021	0.0208	0.02447	0.0265		.	25.4	D	P		2	6	16		0.0408777	4.26087
1	39327259	A	G	rs144722126	MACF1	Missense	N/S	0.005	0.005	0.005067	0.0070		Benign/Likely_benign	11.61	T	B		3	2	0		0.0362955	0.0808333
1	41020573	C	T	rs1138293	SLFNL1	Missense	A/T	0.019	0.0456	0.03405	0.0270		.	0.003	T	B		9	18	6		0.0447397	0.312715
1	54668912	A	G	rs2304314	MROH7	Missense	K/R	0.008	0.0179	0.0163	0.0135		.	23.8	D	D		9	14	6		0.0447397	0.312715
1	77929400	A	C	rs559464457	NEXN	Missense	M/L	0.005	0.005	0.003575	0.0035		Benign/Likely_benign	12.17	T	B		4	1	1		0.0438921	0.120603
1	88741221	A	C	rs12039846	PKN2	Missense	E/D	0.002	0.0069	0.005184	0.0080		.	23.8	T	D		4	7	1		0.0438921	0.120603
1	93869876	C	T	rs74988751	DNTTIP2	Missense	R/Q	0.01	0.0248	0.02817	0.0285		.	25.1	T	D		11	5	9		0.0475379	0.381247
1	151048002	C	T	rs138867928	C1orf56	Missense	A/V	0.03	0.0129	0.02407	0.0305		.	4.45	T	.		11	11	8		0.0242745	0.337121
1	153299209	C	T	rs118113194	PGLYRP3	Missense	G/S	0.019	0.0377	0.04746	0.0420		.	13.6	T	B		16	18	15		0.027422	0.425676
1	157575594	T	C	rs3811028	FCRL4	Missense	Y/C	0.013	0.0248	0.02565	0.0295		.	22.7	D	D		12	10	6		0.00351498	0.226804
1	159815623	C	T	rs61823162	FCRL6	Stop gained	Q/*	0.005	0.0149	0.01397	0.0140		.	33	.	.		6	4	0		0.00123808	0.0391667
1	159929381	A	G	rs769499549	IGSF9	Missense	I/T	0.002	-	0.001305	0.0005		Uncertain_significance	20.7	T	B		3	1	0		0.0362955	0.0808333
1	165563772	G	A	rs114914708	LRRC52	Missense	R/Q	0.009	0.0218	0.01294	0.0125		.	1.982	T	B		6	5	2		0.0183041	0.158249
1	178094575	C	A	rs377696817	RASAL2	Missense	P/Q	0.008	0.004	0.00294	0.0030		Likely_benign	24.1	D	.		5	4	1		0.016877	0.0954774
1	197103405	T	C	rs186663906	ASPM	Missense	H/R	0.003	0.002	0.002666	0.0050		Conflicting_classifications_of_pathogenicity	0.003	T	B		3	1	0		0.0362955	0.0808333
1	200666332	G	C	rs181912115	DDX59	Missense	L/V	0.003	0.003	0.002881	0.0030		Likely_benign	17.49	T	B		3	0	0		0.0362955	0.0808333
1	202425569	T	C	rs772665494	PPP1R12B	Missense	V/A	0.003	-	0.001415	0.0005		Uncertain_significance	25.3	D	P		3	0	0		0.0362955	0.0808333
1	204450011	G	C	rs17847749	PIK3C2B	Missense	C/W	0.008	0.004	0.007834	0.0065		.	25.4	D	D		4	3	1		0.0438921	0.120603
1	205384340	G	A	rs2274703	LEMD1	Missense	R/C	0.021	0.0437	0.03312	0.0490		.	12.85	T	B		1	18	17		0.00860516	9.19672
1	219611821	A	G	rs2796886	ZC3H11B	Missense	V/A	0.006	0.0377	-	.		.		.	.		5	11	32		0.00519374	3.61905
1	224955008	A	T	rs41267347	DNAH14	Missense	T/S	0.008	0.0129	0.01386	0.0150		.	1.084	T	B		5	6	2		0.0433408	0.191919
1	225023720	T	C	rs75568712	DNAH14	Missense	F/L	0.01	0.0129	0.0134	0.0150		.	0.791	T	B		5	6	2		0.0433408	0.191919
1	225050248	A	G	rs78320839	DNAH14	Missense	I/V	0.012	0.0129	0.0133	0.0150		.	0.004	T	B		5	6	2		0.0433408	0.191919
1	225123610	C	T	rs76946626	DNAH14	Missense	T/I	0.012	0.0129	0.0131	0.0150		.		.	.		5	6	2		0.0433408	0.191919
1	228274285	C	T	rs373361224	OBSCN	Missense	R/C	0.003	0.002	0.003125	0.0035		Likely_benign	23.3	T	D		3	1	0		0.0362955	0.0808333
1	234420733	G	A	rs140244260	TARBP1	Missense	T/I	0.006	0.003	0.002954	0.0030		Uncertain_significance	15.91	T	B		4	1	1		0.0438921	0.120603
1	241597923	C	T	rs78202695	OPN3	Missense	M/I	0.006	0.0298	0.02013	0.0230		.	24.1	D	D		7	9	4		0.0463614	0.271137
1	241879072	G	C	rs191573829	EXO1	Missense	G/A	0.002	0.004	0.002338	0.0025		.	25.6	D	P		3	0	0		0.0362955	0.0808333
2	10777682	G	A	rs117054621	ATP6V1C2	Missense	G/E	0.002	0.005	0.005343	0.0055		.	23.9	D	B		4	2	0		0.0118541	0.06
2	17781831	T	G	rs57936182	GEN1	Missense	S/R	0.008	0.0308	0.02663	0.0235		Benign/Likely_benign	6.564	T	B		0	7	20		0.000313634	22.2222
2	18555364	C	T	rs74378191	RDH14	Missense	V/I	0.009	0.0218	0.01859	0.0245		.	1.291	T	B		8	5	5		0.0360468	0.294872
2	38075070	G	C	rs56339482	CYP1B1	Missense	L/V	0.003	0.002	0.004236	0.0065		Conflicting_classifications_of_pathogenicity	23.8	.	.		3	0	0		0.0362955	0.0808333
2	46941699	G	C	rs117017326	TTC7A	Missense	S/T	0.019	0.0337	0.02676	0.0245		Benign	5.137	T	B		10	4	7		0.0319706	0.326425
2	63492933	T	A	rs144703991	WDPCP	Missense	D/V	0.004	0.0198	0.01484	0.0130		Conflicting_classifications_of_pathogenicity	15.73	D	P		5	5	2		0.0433408	0.191919
2	71134774	T	G	rs144162265	MPHOSPH10	Missense	S/A	0.018	0.0139	0.02501	0.0285		.	24.4	D	D		1	12	13		0.0400882	6.88235
2	73448881	A	G	rs17848880	ALMS1	Missense	E/G	0.038	0.0337	0.0321	0.0275		Benign/Likely_benign	15.15	.	.		4	9	23		0.0332596	3.11864
2	74499432	C	G	rs145067241	LBX2	Missense	E/Q	0.009	0.0139	0.01086	0.0105		.	20.4	T	B		1	6	13		0.0400882	6.88235
2	74555254	G	A	rs186373236	DOK1	Missense	R/Q	0.002	0.0069	0.002178	0.0005		.	26	D	D		3	1	0		0.0362955	0.0808333
2	94876688	C	G	rs17120062	TEKT4	Missense	N/K	0.008	0.0228	0.02834	0.0240		.	21.2	D	D		8	10	5		0.0360468	0.294872
2	120989591	G	A	rs543155526	GLI2	Missense	R/Q	0.003	0	0.001418	0.0010		.	15.82	T	B		3	0	0		0.0362955	0.0808333
2	121367824	C	T	rs76724451	CLASP1	Missense	R/H	0.002	0.0159	0.02335	0.0285		.	25.5	T	D		0	8	10		0.0340239	10.5263
2	127719510	G	C	rs61730415	WDR33	Missense	P/A	0.046	0.0427	0.0425	0.0440		.	24.4	D	B		15	25	12		0.016971	0.361702
2	128143147	T	G	rs200271089	UGGT1	Missense	S/R	0.011	0.0268	0.02455	0.0290		.	15.34	T	B		9	10	3		0.00323514	0.153976
2	130345832	T	C	rs77802032	IMP4	Missense	C/R	0.01	0.0099	0.009082	0.0105		.	22.1	T	B		5	4	1		0.016877	0.0954774
2	131492240	G	A	rs559306315	MZT2A	Missense	A/V	0.003	0.002	0.002203	0.0040		.	32	D	D		3	0	0		0.0362955	0.0808333
2	158621086	A	G	rs376889496	PKP4	Missense	Y/C	0.003	0	0.0007614	.		.	25.6	D	D		4	1	0		0.0118541	0.06
2	158807104	G	A	rs12535	DAPL1	Missense	A/T	0.017	0.0317	0.02142	0.0220		.	1.927	T	B		7	11	2		0.00744336	0.134199
2	159453735	A	G	rs10202670	BAZ2B	Missense	M/T	0.003	0.0129	0.01583	0.0135		Benign	24.6	D	B		1	4	13		0.0400882	6.88235
2	161224688	G	A	rs145996964	TANK	Missense	M/I	0.003	0.0089	0.006349	0.0140		.	13.43	T	B		5	4	2		0.0433408	0.191919
2	178549120	T	G	rs762590394	TTN	Missense	T/P	0.003	-	0.002341	0.0030		Conflicting_classifications_of_pathogenicity	19.99	D	D		3	0	0		0.0362955	0.0808333
2	185796045	C	T	rs188160736	FSIP2	Missense	P/L	0.01	0.0169	0.01364	0.0180		Likely_benign	4.772	D	.		6	2	2		0.0183041	0.158249
2	185807800	T	A	rs72900086	FSIP2	Missense	L/Q	0.027	0.0377	0.02367	0.0215		Benign	0.952	T	.		1	12	13		0.0400882	6.88235
2	200634833	C	T	rs35217482	AOX1	Missense	T/I	0.002	0.0099	0.01187	0.0065		.	26.5	D	D		4	2	1		0.0438921	0.120603
2	202125249	G	A	rs75008729	KIAA2012	Missense	E/K	0.015	0.0347	0.03203	0.0390		.	0.891	T	.		12	11	10		0.0351405	0.385965
2	208243593	C	T	rs34218846	IDH1	Missense	V/I	0.003	0.0069	0.006578	0.0090		Benign	23.1	T	D		5	4	1		0.016877	0.0954774
2	208325908	T	G	rs999890	PIKFYVE	Missense	S/A	0.005	0.0089	0.007014	0.0100		Benign	17.17	T	B		5	3	1		0.016877	0.0954774
2	219558009	C	T	rs201887372	OBSL1	Missense	A/T	0.013	0.0089	0.01005	0.0110		Benign	22.9	D	D		5	6	2		0.0433408	0.191919
2	227022069	T	A	rs149117087	COL4A4	Missense	M/L	0.008	0.0109	0.01141	0.0095		Benign/Likely_benign	0.398	T	B		5	3	2		0.0433408	0.191919
2	227056031	C	T	rs150979437	COL4A4	Missense	R/Q	0.025	0.0258	0.02071	0.0215		Conflicting_classifications_of_pathogenicity	0.381	T	B		2	9	16		0.0408777	4.26087
2	227893839	C	T	rs142952986	DAW1	Missense	T/I	0.011	0.0119	0.01648	0.0235		.	17.69	T	P		0	5	9		0.0319052	9.42408
2	228019592	C	T	rs372199508	SPHKAP	Missense	S/N	0.003	-	0.002775	0.0030		.	16.77	T	B		3	1	0		0.0362955	0.0808333
2	230416312	G	A	rs151275724	SP100	Missense	G/S	0.012	0.005	0.004467	0.0050		.	0.002	T	B		5	5	2		0.0433408	0.191919
2	232481788	C	T	rs142492002	ECEL1	Missense	D/N	0.034	0.0427	0.036	0.0330		Benign	29.4	D	D		9	19	6		0.0447397	0.312715
2	233320674	A	G	rs7565275	SAG	Missense	I/V	0.008	0.0298	0.01273	0.0125		Benign	23.5	T	P		3	5	0		0.0362955	0.0808333
2	237518580	G	A	rs3751108	MLPH	Missense	D/N	0.009	0.0149	0.0149	0.0155		Benign	20.8	T	B		6	5	0		0.00123808	0.0391667
2	240948990	A	T	rs373525440	CROCC2	Missense	D/V	0.009	0.005	0.00705	0.0090		.	22.6	.	.		4	5	1		0.0438921	0.120603
3	10286769	T	A	rs4684677	GHRL	Missense	Q/L	0.003	0.006	0.005655	0.0045		Benign	24.5	T	D		4	2	0		0.0118541	0.06
3	14158344	C	G	rs3731130	XPC	Missense	M/I	0.004	0.005	0.01196	0.0170		Benign	0.003	T	B		4	7	0		0.0118541	0.06
3	31533134	G	A	rs527396203	STT3B	Missense	G/S	0.008	0.0139	0.03623	0.0095		Benign	19.24	T	P		3	6	0		0.0362955	0.0808333
3	32239050	C	G	rs76321736	CMTM8	Missense	S/R	0.009	0.0317	0.03075	0.0360		.	23.9	D	B		2	16	21		0.00979776	5.7486
3	33626992	T	C	rs79585335	CLASP2	Missense	N/S	0.006	0.0089	0.01105	0.0100		.	21.4	T	B		3	3	0		0.0362955	0.0808333
3	38550521	C	A	rs41315493	SCN5A	Missense	V/L	0.003	0.004	0.002979	0.0020		Benign/Likely_benign	0.985	T	B		3	0	0		0.0362955	0.0808333
3	38793743	G	A	rs144270136	SCN10A	Missense	R/W	0.005	0.0248	0.01773	0.0120		Benign	24.6	D	D		4	7	1		0.0438921	0.120603
3	42525971	A	G	rs144670843	VIPR1	Missense	D/G	0.009	0.0198	0.01935	0.0180		Benign	15.3	T	B		6	7	1		0.00629147	0.078727
3	42752631	C	G	rs75893579	CCDC13	Missense	G/R	0.006	0.0258	0.02643	0.0260		.	20.9	T	B		9	5	5		0.0181823	0.259259
3	44570288	A	G	rs185734344	ZKSCAN7	Missense	N/S	0.005	0.006	0.002555	0.0035		.	0.123	T	B		4	2	0		0.0118541	0.06
3	46373218	G	A	rs183662584	CCR5	Missense	G/R	0.004	0.006	0.007014	0.0030		Likely_benign	23.6	D	P		3	3	0		0.0362955	0.0808333
3	46408938	C	A	rs145501356	CCRL2	Missense	L/I	0.003	0.0069	0.007996	0.0075		.	0.027	T	B		3	0	0		0.0362955	0.0808333
3	46448897	G	A	rs200575539	LTF	Missense	A/V	0.012	0.005	0.01019	0.0130		.	18.31	T	P		6	5	0		0.00123808	0.0391667
3	47410580	G	A	rs201855146	PTPN23	Missense	A/T	0.007	0.003	0.004743	0.0015		Likely_benign	0.007	T	B		6	0	1		0.00629147	0.078727
3	48646824	C	T	rs546599794	CELSR3	Missense	V/I	0.007	0.003	0.003963	0.0035		.	18.7	T	B		4	3	1		0.0438921	0.120603
3	49897557	A	C	rs201024956	MST1R	Missense	V/G	0.009	0.004	0.005057	0.0035		.	24	D	D		7	1	1		0.00228728	0.0667624
3	50353586	A	G	rs182965524	CYB561D2	Missense	S/G	0.007	0.0089	0.007177	0.0110		.	18.27	T	B		4	2	1		0.0438921	0.120603
3	51778675	T	C	rs60093028	IQCF6	Missense	Y/C	0.024	0.0149	0.02064	0.0175		.	23.4	T	.		10	8	6		0.014846	0.278351
3	52346574	A	C	rs188699424	DNAH1	Missense	N/H	0.016	0.0129	0.01024	0.0145		Benign	16.78	D	.		7	5	4		0.0463614	0.271137
3	57074073	C	T	rs76587478	SPATA12	Missense	P/S	0.005	0.0069	0.005328	0.0040		.	12.12	.	P		3	3	0		0.0362955	0.0808333
3	64550972	C	T	rs80311637	ADAMTS9	Missense	V/M	0.003	0.0417	0.0428	0.0330		Benign	0.001	T	B		2	21	18		0.0253421	4.84615
3	66381544	G	A	rs145814348	LRIG1	Missense	A/V	0.019	0.0089	0.01854	0.0155		Benign	4.068	T	B		8	9	3		0.00775444	0.175127
3	105534801	G	A	rs10933819	ALCAM	Missense	G/D	0.007	0.006	0.007614	0.0085		.	24.5	T	D		5	4	1		0.016877	0.0954774
3	105540017	A	G	rs1044240	ALCAM	Missense	N/S	0.01	0.0258	0.0403	0.0435		.	0.291	T	B		1	7	14		0.0243491	7.45161
3	126461977	G	A	rs16837497	ZXDC	Missense	P/L	0.004	0.0099	0.008733	0.0020		.	20.2	D	B		4	0	1		0.0438921	0.120603
3	131469730	A	G	rs2291381	MRPL3	Missense	M/T	0.012	0.0417	0.03544	0.0300		Benign	17.39	D	B		1	7	13		0.0400882	6.88235
3	132696770	T	C	rs117872197	NPHP3	Missense	N/S	0.002	0.0089	0.01033	0.0080		Conflicting_classifications_of_pathogenicity	21.1	T	B		8	4	2		0.00293274	0.116162
3	133584141	C	T	rs187565189	CDV3	Missense	P/S	0.018	0.0099	0.0148	0.0100		.	19.83	D	P		1	4	14		0.0243491	7.45161
3	133608588	C	A	rs148403666	TOPBP1	Missense	A/S	0.011	0.0298	0.02893	0.0220		Benign	17.09	T	B		1	7	17		0.00860516	9.19672
3	160413559	A	G	rs33999879	SMC4	Missense	N/S	0.023	0.0427	0.04515	0.0395		.	1.145	T	B		13	19	8		0.00692615	0.278846
3	160438779	T	G	rs758933583	TRIM59	Missense	Q/H	0.002	-	0.0006524	0.0010		Uncertain_significance	0.086	T	B		3	0	0		0.0362955	0.0808333
3	197008816	C	T	rs17129219	MELTF	Missense	A/T	0.013	0.0218	0.02061	0.0210		.	27.5	D	D		5	6	2		0.0433408	0.191919
4	1023924	G	A	rs201262483	FGFRL1	Missense	D/N	0.008	0.0129	0.01565	0.0100		Benign/Likely_benign	24.7	T	P		4	5	1		0.0438921	0.120603
4	3316882	A	G	rs74519134	RGS12	Missense	I/V	0.003	-	0.002175	0.0010		.	21.5	D	P		4	0	0		0.0118541	0.06
4	5568619	G	T	rs200105743	EVC2	Missense	L/M	0.002	-	0.003617	0.0025		Likely_benign	21.6	T	P		3	2	0		0.0362955	0.0808333
4	47582030	T	G	rs200439351	ATP10D	Missense	V/G	0.003	0.006	0.002719	0.0020		.	24.1	D	B		3	0	0		0.0362955	0.0808333
4	48515067	C	G	rs78681393	FRYL	Missense	R/T	0.005	0.005	0.006622	0.0080		.	23.2	D	B		4	3	1		0.0438921	0.120603
4	75975768	A	G	rs140040693	SDAD1	Missense	I/T	0.006	0.006	0.00598	0.0090		.	23.3	D	P		3	4	0		0.0362955	0.0808333
4	76006265	A	G	rs771431360	CXCL9	Missense	V/A	0.003	-	0.0009243	0.0005		Uncertain_significance	7.873	T	B		3	1	0		0.0362955	0.0808333
4	88099351	A	G	rs192169063	ABCG2	Missense	F/L	0.014	0.005	0.01212	0.0130		.	23	T	B		6	8	1		0.00629147	0.078727
4	99581967	G	A	rs756998920	MTTP	Missense	V/I	0.002	-	0.004512	0.0070		Likely_benign	24.2	T	D		4	0	1		0.0438921	0.120603
4	105237058	C	T	rs111678678	TET2	Missense	S/L	0.014	0.0258	0.01662	0.0155		Benign	20.8	D	D		5	8	2		0.0433408	0.191919
4	112560774	T	C	rs145814957	ZGRF1	Missense	K/R	0.007	0.006	0.006745	0.0075		.	12.27	T	.		5	1	2		0.0433408	0.191919
4	124671547	T	C	rs529341044	ANKRD50	Missense	H/R	0.005	0.001	0.003371	0.0055		.	19.16	T	B		4	1	0		0.0118541	0.06
4	137521373	T	C	rs151070417	PCDH18	Missense	T/A	0.009	0.0139	0.01077	0.0150		.	12.6	T	B		5	4	0		0.00384457	0.0475
4	139137695	A	T	rs62623564	ELF2	Missense	S/T	0.027	0.0397	0.04763	0.0420		.	22.1	T	D		4	17	24		0.033396	3.27273
4	153728208	G	A	rs202058615	RNF175	Stop gained	R/*	0.005	0.005	0.004365	0.0025		.	35	.	.		4	1	1		0.0438921	0.120603
4	158682269	G	A	rs121964954	ETFDH	Missense	A/T	0.008	0.001	0.001685	0.0045		Conflicting_classifications_of_pathogenicity	28.8	D	D		4	4	0		0.0118541	0.06
4	177335759	C	G	rs7689099	NEIL3	Missense	P/R	0.021	0.0258	0.01998	0.0155		Benign	21.1	D	P		10	5	7		0.0319706	0.326425
4	185623952	G	T	rs187060840	SORBS2	Missense	L/M	0.011	0.002	0.006198	0.0060		.	11.67	T	B		5	4	2		0.0433408	0.191919
5	195024	C	T	rs118046653	LRRC14B	Missense	R/W	0.014	0.0149	0.01945	0.0210		.	21.3	D	D		11	4	9		0.0475379	0.381247
5	224372	T	C	rs142926807	SDHA	Missense	Y/H	0.016	0.0159	0.01973	0.0235		Benign/Likely_benign	26.3	D	P		11	4	8		0.0242745	0.337121
5	13911399	G	A	rs118026202	DNAH5	Missense	T/I	0.013	0.0129	0.01388	0.0120		Benign/Likely_benign	14.95	T	B		5	9	2		0.0433408	0.191919
5	13919257	G	C	rs116995413	DNAH5	Missense	N/K	0.01	0.0129	0.01397	0.0130		Benign/Likely_benign	19.94	D	P		5	9	2		0.0433408	0.191919
5	55108225	G	T	rs2270627	GZMA	Missense	W/L	0.031	0.0496	0.04303	0.0310		.	27.5	D	D		16	15	10		0.00217336	0.276316
5	57481945	G	A	rs183478178	ACTBL2	Missense	R/C	0.003	-	0.002343	0.0045		.	33	.	D		3	1	0		0.0362955	0.0808333
5	65452897	G	A	rs368191265	ADAMTS6	Missense	P/L	0.006	0.003	0.003814	0.0015		Likely_benign	23	T	B		5	2	1		0.016877	0.0954774
5	72228333	C	G	rs78822243	MRPS27	Missense	L/F	0.017	0.0278	0.03075	0.0305		.	14.85	D	D		8	11	5		0.0360468	0.294872
5	87379775	C	A	rs184201084	RASA1	Missense	T/N	0.009	0.0119	0.01303	0.0165		Benign/Likely_benign	22	T	B		5	3	2		0.0433408	0.191919
5	138181443	G	A	rs3734116	KIF20A	Missense	E/K	0.021	0.0228	0.02794	0.0285		Benign	23.3	D	P		8	11	5		0.0360468	0.294872
5	140834522	C	T	rs200308248	PCDHA7	Missense	R/C	0.009	0.0069	0.004839	0.0065		.	25.9	D	D		5	4	2		0.0433408	0.191919
5	140850209	G	C	rs17844333	PCDHA9	Missense	G/R	0.028	0.0367	0.03368	0.0420		Likely_benign	16.54	D	B		12	16	8		0.013058	0.305556
5	140876803	A	G	rs201565376	PCDHA12	Missense	E/G	0.004	0.0119	0.006146	0.0080		.	17.58	T	B		3	7	0		0.0362955	0.0808333
5	149884570	T	C	rs147047715	PDE6A	Missense	I/V	0.002	0.006	0.003319	0.0050		Conflicting_classifications_of_pathogenicity	25.2	D	P		4	0	0		0.0118541	0.06
5	160394047	T	C	rs117375974	ZBED8	Missense	I/V	0.007	0.0179	0.008278	0.0070		.	9.201	T	B		4	4	1		0.0438921	0.120603
5	170108559	A	G	rs3828625	FOXI1	Missense	N/S	0.003	-	0.002727	0.0020		Likely_benign	14.68	T	B		3	0	0		0.0362955	0.0808333
5	172093786	G	C	rs114771940	STK10	Missense	P/A	0.005	0.0109	0.01055	0.0145		Benign	8.671	T	B		5	2	2		0.0433408	0.191919
5	178263276	G	A	rs117321095	COL23A1	Missense	P/S	0.007	0.0218	0.03238	0.0370		.	20.5	T	B		2	13	20		0.00995546	5.44444
6	2953160	C	T	rs2295766	SERPINB6	Missense	G/S	0.016	0.0149	0.02213	0.0235		Benign	4.745	D	B		0	13	9		0.0319052	9.42408
6	10928419	C	T	rs183225088	SYCP2L	Missense	P/L	0.006	0.0079	0.0132	0.0185		.	8.251	T	B		5	4	2		0.0433408	0.191919
6	13977316	T	A	rs575648429	RNF182	Missense	F/Y	0.003	0.001	0.001142	0.0025		Uncertain_significance	26.4	D	D		3	0	0		0.0362955	0.0808333
6	17780806	G	C	rs61729950	KIF13A	Missense	T/R	0.003	-	0.005285	0.0065		.	26	T	D		4	2	1		0.0438921	0.120603
6	24301818	G	C	rs33914824	DCDC2	Missense	P/A	0.008	0.0129	0.01136	0.0095		Benign	25.9	D	D		5	4	2		0.0433408	0.191919
6	25773516	T	G	rs80230923	SLC17A4	Missense	C/G	0.044	0.0347	0.03042	0.0340		.	8.004	T	B		12	19	10		0.0351405	0.385965
6	42594289	A	T	rs6905054	UBR2	Missense	E/D	0.004	0.0099	0.006509	0.0020		.	17.72	T	B		3	2	0		0.0362955	0.0808333
6	53920646	C	G	rs199539318	LRRC1	Missense	A/G	0.004	0.002	0.005009	0.0080		.	19.48	T	B		4	0	1		0.0438921	0.120603
6	54137445	C	G	rs9382294	MLIP	Missense	P/R	0.004	0.005	0.01037	0.0085		.	19.34	D	P		3	1	0		0.0362955	0.0808333
6	78898068	C	A	rs200096883	IRAK1BP1	Missense	Q/K	0.005	0.001	0.005186	0.0065		.	17.25	T	B		3	2	0		0.0362955	0.0808333
6	83019069	A	T	rs771501277	UBE3D	Missense	F/Y	0.002	-	0.001035	0.0005		Uncertain_significance	24	T	D		3	1	0		0.0362955	0.0808333
6	83138106	G	A	rs142639349	DOP1A	Missense	R/Q	0.013	0.0169	0.0129	0.0100		.	23.1	D	P		6	5	2		0.0183041	0.158249
6	89638688	G	T	rs74466886	LYRM2	Missense	T/K	0.004	0.0288	0.02898	0.0220		.	20.8	D	B		7	13	4		0.0463614	0.271137
6	116732269	A	T	rs192935885	KPNA5	Missense	Q/H	0.015	0.0188	0.01936	0.0255		.	15.5	D	.		9	9	5		0.0181823	0.259259
6	138838380	A	T	rs543235657	ECT2L	Missense	M/L	0.004	0.001	0.002146	0.0015		.	16.27	T	B		3	1	0		0.0362955	0.0808333
6	142367832	A	G	rs17280293	ADGRG6	Missense	S/G	0.006	0.0228	0.02337	0.0270		Benign	28.2	D	P		12	6	8		0.013058	0.305556
6	142771305	G	A	rs373421716	HIVEP2	Missense	P/L	0.004	0.002	0.002117	0.0050		Likely_benign	0.832	D	B		3	2	0		0.0362955	0.0808333
6	149969235	A	T	rs191691608	ULBP1	Missense	K/M	0.008	0.0099	0.01549	0.0190		Benign	0.099	D	P		1	4	15		0.025529	8.02703
6	150069013	G	C	rs72501734	ULBP3	Stop gained	Y/*	0.034	0.0417	0.03556	0.0315		.	28.1	.	.		2	16	21		0.00979776	5.7486
7	780042	G	A	rs200050837	DNAAF5	Missense	A/T	0.002	0.001	0.002283	0.0030		Likely_benign	0.584	T	B		3	3	0		0.0362955	0.0808333
7	4010995	G	A	rs138116831	SDK1	Missense	V/I	0.009	0.0079	0.01	0.0065		.	16.47	T	B		4	7	1		0.0438921	0.120603
7	12370256	G	A	rs138416283	VWDE	Missense	H/Y	0.016	0.0129	0.01166	0.0130		.	0.809	T	B		5	9	2		0.0433408	0.191919
7	16861438	T	C	rs188735624	AGR3	Missense	T/A	0.002	0.002	0.004653	0.0065		.	17.23	T	B		4	1	1		0.0438921	0.120603
7	33534125	C	T	rs146752751	BBS9	Missense	R/C	0.021	0.0367	0.03366	0.0355		Benign/Likely_benign	26.3	D	D		13	5	10		0.0202117	0.352227
7	43596072	A	C	rs56286238	STK17A	Missense	E/D	0.019	0.0397	0.03262	0.0330		.	21	T	P		1	13	17		0.00860516	9.19672
7	93106003	T	A	rs746748986	SAMD9	Missense	H/L	0.007	-	0.002519	0.0060		Likely_benign	21.2	D	B		4	3	0		0.0118541	0.06
7	99434894	G	A	rs34943973	PTCD1	Missense	R/W	0.033	0.0327	0.0318	0.0270		.	21.3	T	P		2	16	17		0.0412508	4.55191
7	100957901	C	T	rs971092157	MUC3A	Missense	P/L	0.003	-	-	0.0045		.	14.12	.	.		5	0	0		0.00384457	0.0475
7	100959316	C	G	rs113821643	MUC3A	Missense	P/A	0.017	0.0149	0.01831	0.0200		.	0.277	.	.		8	8	3		0.00775444	0.175127
7	100959404	G	T	rs112228251	MUC3A	Missense	G/V	0.002	0.0159	0.01809	0.0200		.	3.329	.	.		8	7	2		0.00293274	0.116162
7	100959868	G	T	rs112386500	MUC3A	Missense	A/S	0.002	0.0149	0.0177	0.0200		.	0.003	.	.		7	6	1		0.00228728	0.0667624
7	100960498	A	G	rs112039162	MUC3A	Missense	S/G	0.004	0.0149	0.01758	0.0200		.	18.43	.	.		4	5	1		0.0438921	0.120603
7	100966478	C	T	rs114167943	MUC3A	Missense	A/V	0.01	-	-	0.0195		.	2.685	.	.		7	7	3		0.0179682	0.202321
7	100990751	C	A	rs947222570	MUC12	Missense	T/N	0.002	-	0.0008465	0.0030		.	1.139	T	.		3	0	0		0.0362955	0.0808333
7	128801491	G	C	rs3816887	CCDC136	Missense	D/H	0.016	0.0268	0.01489	0.0120		Benign	25	D	D		6	10	0		0.00123808	0.0391667
7	128814812	G	A	rs61730174	CCDC136	Missense	G/R	0.008	0.0268	0.01481	0.0120		Benign	22.4	D	D		6	10	0		0.00123808	0.0391667
7	128842905	C	T	rs75133741	FLNC	Missense	T/M	0.016	0.0357	0.0173	0.0155		Benign/Likely_benign	23.2	T	B		7	8	3		0.0179682	0.202321
7	129126683	T	C	rs185882093	-	Missense	F/L	0.007	0.0238	0.01964	0.0170		.	13.27	.	.		10	7	6		0.014846	0.278351
7	134183816	C	T	rs76794740	LRGUK	Missense	R/C	0.006	0.0446	0.04111	0.0325		.	27.8	D	D		1	8	13		0.0400882	6.88235
7	135627978	T	A	rs186754456	NUP205	Missense	F/Y	0.005	0.0079	0.004841	0.0055		Likely_benign	18.27	T	B		3	2	0		0.0362955	0.0808333
7	150372619	G	A	rs530357423	REPIN1	Missense	V/M	0.017	0.002	0.007827	0.0095		.	25	T	D		0	6	11		0.0182737	11.6402
7	151176577	G	T	rs919533	ASB10	Missense	P/T	0.003	0.0129	0.006794	0.0035		Benign	16.06	T	P		3	0	0		0.0362955	0.0808333
7	158871562	G	A	rs78313003	DYNC2I1	Missense	V/I	0.022	0.0357	0.02947	0.0260		Benign	22.5	T	B		1	9	13		0.0400882	6.88235
8	10612543	C	T	rs775657453	RP1L1	Missense	G/S	0.003	-	0.003161	0.0025		Benign/Likely_benign	0.043	T	.		4	1	1		0.0438921	0.120603
8	11838422	C	G	rs79708434	FDFT1	Missense	S/C	0.024	0.0188	0.0241	0.0240		Benign	17.87	D	D		1	10	13		0.0400882	6.88235
8	12133758	C	A	rs771551085	USP17L7	Missense	K/N	0.004	-	0.003964	0.0022		.	0.049	.	.		3	0	0		0.0362955	0.0808333
8	12137207	C	A	rs199935289	USP17L2	Missense	K/N	0.004	0.0079	0.00736	0.0154		.	15.01	D	B		4	1	1		0.0438921	0.120603
8	12137523	G	A	rs200644340	USP17L2	Missense	P/L	0.007	0.0079	0.007361	0.0153		.	8.754	T	B		4	1	1		0.0438921	0.120603
8	22571195	A	G	rs1047030	SORBS3	Missense	T/A	0.022	0.0278	0.02466	0.0160		.	0.089	T	B		9	7	6		0.0447397	0.312715
8	27921576	G	A	rs118119884	SCARA5	Missense	A/V	0.023	0.0417	0.03398	0.0385		.	16.44	T	B		2	11	20		0.00995546	5.44444
8	30708107	G	A	rs8190955	GSR	Missense	R/C	0.032	0.0397	0.03751	0.0325		Benign	33	D	P		13	13	11		0.039714	0.389499
8	42290202	A	G	rs200048037	IKBKB	Missense	M/V	0.005	0.001	0.002178	0.0025		Likely_benign	23.6	D	B		4	1	1		0.0438921	0.120603
8	42856374	T	C	rs147488061	RNF170	Missense	M/V	0.02	0.0069	0.0168	0.0175		.	18.41	T	B		0	9	11		0.0182737	11.6402
8	47729430	T	C	rs376975557	SPIDR	Missense	S/P	0.002	0.002	0.004209	0.0040		.	17.52	D	D		4	1	0		0.0118541	0.06
8	55782786	A	G	rs182206961	TGS1	Missense	Y/C	0.002	0.002	0.001651	0.0030		.	23	T	D		3	0	0		0.0362955	0.0808333
8	58494506	C	T	rs8192875	CYP7A1	Missense	D/N	0.023	0.0268	0.02088	0.0255		Benign	34	D	D		12	9	6		0.00351498	0.226804
8	66874582	C	T	rs116671744	MCMDC2	Missense	T/M	0.021	0.0079	0.01395	0.0190		.	22.3	T	B		0	7	14		0.00621982	15.0538
8	67161902	G	A	rs16933182	CSPP1	Missense	R/H	0.007	0.0248	0.02531	0.0240		Benign	20.7	T	P		1	8	16		0.0146891	8.6087
8	127416044	A	C	rs566751463	POU5F1B	Missense	I/L	0.004	0.002	0.001971	0.0010		.	0.384	T	B		3	1	0		0.0362955	0.0808333
8	142542529	T	A	rs746673677	ADGRB1	Missense	L/Q	0.002	-	0.002764	0.0040		.	15.21	T	.		3	1	0		0.0362955	0.0808333
8	144057452	G	C	rs782410745	OPLAH	Missense	T/R	0.006	-	0.002138	0.0025		.	28.5	.	D		3	3	0		0.0362955	0.0808333
8	144097040	C	T	rs762116945	CYC1	Missense	P/L	0.004	-	0.001834	0.0010		.	28.8	D	P		3	1	0		0.0362955	0.0808333
8	144168318	G	A	rs79493663	MROH1	Missense	A/T	0.004	0.004	0.005851	0.0050		.	20.6	T	P		4	0	0		0.0118541	0.06
9	990401	A	C	rs187176004	DMRT3	Missense	K/T	0.006	0.0099	0.01191	0.0110		Benign	24.1	D	D		6	0	2		0.0183041	0.158249
9	4617999	G	C	rs41302077	SPATA6L	Missense	H/D	0.003	0.0169	0.0222	0.0225		.	7.327	T	.		5	6	2		0.0433408	0.191919
9	15744609	G	A	rs75259523	CCDC171	Missense	G/R	0.017	0.0377	0.03139	0.0240		.	24.2	T	D		7	10	4		0.0463614	0.271137
9	15874595	C	T	rs144862865	CCDC171	Missense	P/S	0.007	0.0169	0.01851	0.0175		.	27.2	T	D		0	4	9		0.0319052	9.42408
9	19116591	G	A	rs72561715	PLIN2	Missense	T/M	0.011	0.0079	0.01169	0.0160		Benign	25.3	T	P		8	8	5		0.0360468	0.294872
9	33941704	C	T	rs117845042	UBAP2	Missense	R/K	0.008	0.0069	0.009133	0.0100		.	23.5	D	P		5	4	2		0.0433408	0.191919
9	34459027	G	T	rs11547035	DNAI1	Missense	A/S	0.004	0.0119	0.006741	0.0070		Benign/Likely_benign	9.696	T	B		4	2	0		0.0118541	0.06
9	34500823	G	A	rs11793196	DNAI1	Missense	V/I	0.005	0.0119	0.008863	0.0070		Benign/Likely_benign	23.8	T	B		4	2	1		0.0438921	0.120603
9	34649445	A	G	rs2070074	GALT	Missense	N/D	0.007	0.0188	0.009188	0.0130		Conflicting_classifications_of_pathogenicity|other	18.13	T	B		5	1	1		0.016877	0.0954774
9	34661997	G	A	rs11575584	CCL27	Missense	L/F	0.003	0.0159	0.008807	0.0115		.	0.155	T	B		5	1	1		0.016877	0.0954774
9	87887030	G	T	rs149963980	SPATA31E1	Missense	W/L	0.01	0.002	0.007994	0.0070		.	15.9	D	D		5	5	1		0.016877	0.0954774
9	95125109	C	T	rs201407189	FANCC	Missense	A/T	0.008	0.0069	0.01006	0.0130		Benign/Likely_benign	23.2	T	P		5	4	2		0.0433408	0.191919
9	95508253	C	G	rs199976372	PTCH1	Missense	G/R	0.001	0.0119	0.01265	0.0150		Benign/Likely_benign	18.45	T	B		7	10	2		0.00744336	0.134199
9	105335607	G	A	rs117349601	SLC44A1	Missense	R/Q	0.002	0.0079	0.004789	0.0010		.	21.7	T	B		4	2	0		0.0118541	0.06
9	112142454	A	G	rs56781280	SUSD1	Missense	I/T	0.018	0.0228	0.02475	0.0270		.	12.41	T	P		8	11	4		0.0236724	0.234694
9	130419021	G	A	rs550921719	HMCN2	Missense	R/Q	0.003	0.001	0.0007488	0.0005		.	15.53	.	.		3	1	0		0.0362955	0.0808333
9	137113014	G	A	rs181036640	DPP7	Missense	A/V	0.015	0.006	0.01153	0.0100		.	27.4	D	D		9	3	4		0.0120568	0.206349
10	20845353	C	G	rs41277370	NEBL	Missense	D/H	0.018	0.0268	0.01898	0.0205		Benign/Likely_benign	25.8	D	P		8	11	5		0.0360468	0.294872
10	26173848	T	C	rs35675577	MYO3A	Missense	V/A	0.01	0.0228	0.01203	0.0135		Conflicting_classifications_of_pathogenicity	0.547	T	B		5	3	2		0.0433408	0.191919
10	30313622	C	T	rs148562969	MTPAP	Missense	S/N	0.009	0.005	0.00473	0.0055		Uncertain_significance	7.354	T	B		4	5	1		0.0438921	0.120603
10	34341642	C	T	rs118153230	PARD3	Missense	S/N	0.029	0.0149	0.02316	0.0245		Benign	15.6	T	B		14	12	10		0.0114885	0.323308
10	45626603	C	T	rs80042909	ZFAND4	Missense	G/E	0.018	0.0228	0.02523	0.0225		.	17.92	D	D		9	6	5		0.0181823	0.259259
10	46329942	C	A	rs150056754	ANTXRL	Missense	P/H	0.006	0.0089	0.00714	0.0070		.	18.39	.	.		4	3	1		0.0438921	0.120603
10	48604765	C	T	rs754956322	ARHGAP22	Missense	R/K	0.006	-	0.002773	0.0020		.	25	T	D		4	2	0		0.0118541	0.06
10	49326495	G	T	rs184399452	C10orf71	Missense	G/V	0.034	0.0129	0.0246	0.0325		.	16.67	T	.		17	9	12		0.00350673	0.31164
10	49739806	T	C	rs2293239	OGDHL	Missense	N/S	0.003	0.0208	0.01957	0.0200		.	22.6	D	B		0	5	10		0.0340239	10.5263
10	49742951	G	A	rs141335151	OGDHL	Missense	A/V	0.004	0.0069	0.008273	0.0100		Benign	16.62	T	B		6	4	2		0.0183041	0.158249
10	60075974	C	T	rs188159332	ANK3	Missense	R/K	0.006	0.0079	0.006648	0.0080		Conflicting_classifications_of_pathogenicity	23.4	T	D		3	4	0		0.0362955	0.0808333
10	70702363	C	T	rs74797959	ADAMTS14	Missense	R/W	0.01	0.0228	0.02278	0.0220		.	16.65	T	B		1	6	14		0.0243491	7.45161
10	86943975	C	T	rs79370279	MMRN2	Missense	R/H	0.019	0.0288	0.0292	0.0310		.	6.166	T	B		0	7	13		0.00580095	13.9037
10	87152090	A	G	rs372675298	SHLD2	Missense	I/V	0.005	0.002	0.002885	0.0025		.	12.22	T	B		4	2	0		0.0118541	0.06
10	88594666	G	C	rs74777687	LIPJ	Splice acceptor variant	-	0.018	0.0218	0.02104	0.0275		.	24.3	.	.		7	6	4		0.0463614	0.271137
10	95616514	G	A	rs529294368	ALDH18A1	Missense	A/V	0.009	0.001	0.002164	0.0055		Likely_benign	29.3	D	D		4	3	1		0.0438921	0.120603
10	101018879	C	T	rs201268590	PDZD7	Missense	A/T	0.004	0.003	0.004143	0.0080		Conflicting_classifications_of_pathogenicity	28.8	D	D		4	2	0		0.0118541	0.06
10	119104149	G	T	rs772476931	DENND10	Missense	A/S	0.002	-	0.001273	0.0025		.	18.67	D	B		3	0	0		0.0362955	0.0808333
11	4587630	C	A	rs542810905	OR52I2	Missense	S/Y	0.003	0.002	0.002175	0.0020		.	23.6	D	D		3	2	0		0.0362955	0.0808333
11	17593203	A	T	rs551850126	OTOG	Missense	D/V	0.004	0.001	0.003709	0.0055		Likely_benign	16.64	D	.		4	0	0		0.0118541	0.06
11	32931970	G	A	rs143538754	QSER1	Missense	V/I	0.009	0.006	0.009515	0.0165		.	13.41	T	B		5	5	1		0.016877	0.0954774
11	44048266	G	A	rs182257970	ACCSL	Missense	R/Q	0.006	0.0228	0.01569	0.0245		.	0.915	T	B		10	7	5		0.00900299	0.230769
11	47333924	G	C	rs11570112	MYBPC3	Missense	Q/E	0.019	0.0099	0.01602	0.0140		Benign/Likely_benign	24.9	D	.		7	10	4		0.0463614	0.271137
11	47690268	A	G	rs76215382	AGBL2	Missense	L/P	0.023	0.0198	0.02963	0.0375		.	27.9	D	D		16	3	8		0.000557672	0.21875
11	55555031	G	A	rs747515794	OR4C15	Missense	C/Y	0.005	-	0.001856	0.0010		Uncertain_significance	24.5	D	D		3	2	0		0.0362955	0.0808333
11	55891241	G	C	rs200588065	TRIM51	Missense	G/A	0.007	0.0139	0.02118	0.0275		.	0.119	T	B		0	11	9		0.0319052	9.42408
11	57348190	G	A	rs186395541	P2RX3	Missense	V/M	0.002	0.002	0.002366	0.0025		.	29	D	D		3	1	0		0.0362955	0.0808333
11	61281191	G	A	rs142520723	VWCE	Missense	R/W	0.008	0.0099	0.01431	0.0150		Benign	20.2	D	P		5	9	2		0.0433408	0.191919
11	62627308	T	C	rs143779086	GANAB	Missense	I/M	0.004	0.003	0.002555	0.0025		Benign/Likely_benign	15.11	T	B		3	1	0		0.0362955	0.0808333
11	62638996	G	C	rs200414966	GANAB	Missense	P/A	0.003	0.004	0.0031	0.0025		Conflicting_classifications_of_pathogenicity	22.3	D	P		3	1	0		0.0362955	0.0808333
11	63104267	T	C	rs193112449	SLC22A24	Missense	I/V	0.005	0.003	0.002657	0.0045		.	0.124	T	B		3	2	0		0.0362955	0.0808333
11	64345135	G	A	rs181214235	CCDC88B	Missense	R/Q	0.008	0.006	0.004746	0.0055		.	1.34	T	B		3	7	0		0.0362955	0.0808333
11	64808033	C	T	rs607969	MEN1	Missense	R/Q	0.006	0.005	0.007242	0.0045		Conflicting_classifications_of_pathogenicity	23.4	T	P		4	3	1		0.0438921	0.120603
11	72017776	G	C	rs117729282	NUMA1	Missense	L/V	0.005	0.0089	0.01762	0.0215		Likely_benign	12.75	T	B		0	8	11		0.0182737	11.6402
11	75005890	G	A	rs200629627	NEU3	Missense	A/T	0.006	0.003	0.003894	0.0040		.	27.8	D	.		3	3	0		0.0362955	0.0808333
11	93385476	C	T	rs199643371	DEUP1	Stop gained	R/*	0.003	-	0.001116	0.0005		.	36	.	.		3	0	0		0.0362955	0.0808333
11	95026330	T	C	rs16921260	KDM4E	Missense	F/S	0.024	0.0357	0.03498	0.0340		.	21.5	D	D		10	13	5		0.00900299	0.230769
11	102779534	G	A	rs181247657	MMP10	Missense	P/L	0.009	0.001	0.004241	0.0050		.	21.8	D	D		4	2	1		0.0438921	0.120603
11	114312116	A	G	rs201257954	NNMT	Missense	Q/R	0.007	0.002	0.002556	0.0035		.	18.34	T	B		3	4	0		0.0362955	0.0808333
11	117988403	C	T	rs749622044	IL10RA	Missense	P/L	0.002	-	0.0009242	0.0025		Conflicting_classifications_of_pathogenicity	15.43	D	P		3	0	0		0.0362955	0.0808333
11	124753662	G	A	rs114481311	ESAM	Missense	A/V	0.01	0.0159	0.007503	0.0075		.	24.7	D	D		3	8	0		0.0362955	0.0808333
11	130189848	C	T	rs191404689	ST14	Missense	R/W	0.016	0.0069	0.00887	0.0185		Benign	23.1	D	D		8	9	3		0.00775444	0.175127
11	133920379	G	A	rs564711822	IGSF9B	Missense	P/S	0.013	0.0069	0.007746	0.0065		.	20.6	T	P		0	5	9		0.0319052	9.42408
12	6458741	C	T	rs1045546	TAPBPL	Missense	T/M	0.008	0.0089	0.009242	0.0085		.	17.25	T	B		4	3	1		0.0438921	0.120603
12	6526108	G	A	rs10849482	NCAPD2	Missense	V/M	0.008	0.0089	0.00897	0.0085		.	23.6	D	P		4	3	1		0.0438921	0.120603
12	8534775	T	C	rs180999307	CLEC4E	Missense	T/A	0.011	-	0.008874	0.0185		.	3.258	T	P		7	3	3		0.0179682	0.202321
12	13058537	G	A	rs117039796	FAM234B	Missense	G/R	0.034	0.0407	0.04953	0.0480		Benign	9.833	T	P		4	17	22		0.0497061	2.96629
12	29496624	C	T	rs187986863	OVCH1	Missense	V/M	0.011	0.0119	0.01944	0.0210		.	5.512	T	.		0	4	9		0.0319052	9.42408
12	31981992	G	A	rs3207618	RESF1	Missense	S/N	0.02	0.0387	0.02936	0.0270		.	0.174	D	B		15	10	9		0.00273302	0.267016
12	39619590	G	C	rs117275340	ABCD2	Missense	A/G	0.021	0.0208	0.01678	0.0180		.	22.7	D	B		8	9	5		0.0360468	0.294872
12	41567811	G	A	rs193168225	PDZRN4	Missense	R/K	0.009	0.0139	0.008243	0.0075		.	25.8	D	B		4	4	1		0.0438921	0.120603
12	47965893	G	T	rs35000511	TMEM106C	Missense	V/F	0.012	0.0139	0.0168	0.0110		.	22.2	T	B		0	8	12		0.0101145	12.766
12	47974758	C	T	rs12721427	COL2A1	Missense	V/I	0.016	0.0139	0.01674	0.0115		Benign	16.54	T	B		0	8	12		0.0101145	12.766
12	49349315	G	A	rs140061344	DNAJC22	Missense	R/H	0.008	0.006	0.007993	0.0085		.	21.5	D	B		4	4	1		0.0438921	0.120603
12	50961059	G	A	rs145639855	HIGD1C	Missense	M/I	0.013	0.0119	0.01887	0.0200		.	21.7	D	B		8	8	3		0.00775444	0.175127
12	52601314	T	C	rs146851850	KRT72	Missense	K/E	0.046	0.0238	0.03475	0.0330		.	14.71	D	B		4	23	24		0.033396	3.27273
12	69952145	G	T	rs11177991	MYRFL	Missense	A/S	0.005	0.0188	0.0198	0.0210		.	0.36	T	B		0	12	9		0.0319052	9.42408
12	70569839	G	A	rs2304821	PTPRB	Missense	T/M	0.004	0.0337	0.02961	0.0280		.	8.04	T	B		3	8	20		0.0372325	3.59259
12	75316434	A	G	rs142559838	CAPS2	Missense	C/R	0.021	0.0169	0.02112	0.0190		Benign	0.447	T	B		9	10	4		0.0120568	0.206349
12	80210867	A	G	rs117411391	OTOGL	Missense	I/V	0.006	-	0.00327	0.0045		Conflicting_classifications_of_pathogenicity	0.022	T	.		4	2	1		0.0438921	0.120603
12	80506078	T	C	rs147541734	PTPRQ	Missense	I/T	0.01	0.0159	0.01228	0.0180		Likely_benign	25.7	.	.		5	7	1		0.016877	0.0954774
12	95062591	T	C	rs138805411	NR2C1	Missense	K/E	0.016	0.0208	0.02899	0.0350		.	26.9	D	P		13	11	8		0.00692615	0.278846
12	100051206	G	A	rs7296162	UHRF1BP1L	Missense	S/L	0.005	0.0179	0.01286	0.0135		.	16.66	D	B		3	4	0		0.0362955	0.0808333
12	109176021	A	G	rs184816447	ACACB	Missense	D/G	0.002	0.004	0.004295	0.0065		.	22.5	T	B		3	2	0		0.0362955	0.0808333
12	111892970	G	A	rs150495619	MAPKAPK5	Missense	R/H	0.014	0.0258	0.02414	0.0265		.	23.5	D	B		0	4	12		0.0101145	12.766
12	113463300	C	T	rs774069560	LHX5	Missense	E/K	0.003	-	0.001857	0.0035		Uncertain_significance	25	D	D		3	2	0		0.0362955	0.0808333
12	121180432	G	A	rs74357548	P2RX7	Missense	D/N	0.009	0.0327	0.02235	0.0225		.	0.751	.	B		9	5	2		0.0011246	0.102132
12	132139889	T	C	rs61729150	DDX51	Missense	Q/R	0.015	0.0089	0.00768	0.0080		.	13.05	T	B		8	4	5		0.0360468	0.294872
12	132853560	C	T	rs150627547	CHFR	Missense	V/M	0.006	0.005	0.01147	0.0120		.	18.51	T	B		6	6	1		0.00629147	0.078727
13	41727259	C	T	rs41288291	VWA8	Missense	R/K	0.002	0.004	0.006711	0.0065		.	25.2	T	D		3	3	0		0.0362955	0.0808333
13	51251908	G	C	rs17075482	FAM124A	Missense	D/H	0.021	0.0308	0.02448	0.0240		.	14.95	D	B		9	10	5		0.0181823	0.259259
13	83880520	A	C	rs145628951	SLITRK1	Missense	S/A	0.013	0.0099	0.008373	0.0055		Benign/Likely_benign	11.86	T	B		4	8	1		0.0438921	0.120603
13	85794166	C	A	rs141433398	SLITRK6	Missense	Q/H	0.007	0.002	0.002621	0.0010		Likely_benign	14.35	T	B		5	0	2		0.0433408	0.191919
13	94466616	C	T	rs80350829	DCT	Missense	G/E	0.002	0.0139	0.007875	0.0095		.	28.4	D	D		3	2	0		0.0362955	0.0808333
13	99971470	C	G	rs200793559	ZIC5	Missense	R/P	0.003	0.0079	0.005155	0.0065		.	17.79	T	B		3	1	0		0.0362955	0.0808333
13	102862735	G	C	rs2227869	ERCC5	Missense	C/S	0.043	0.0437	0.04552	0.0430		Benign	0.161	T	B		14	17	12		0.0283472	0.392097
13	108270208	G	A	rs201543678	TNFSF13B	Missense	A/T	0.011	0.006	0.007881	0.0115		Benign	14.28	T	B		7	4	3		0.0179682	0.202321
14	21392620	T	C	rs754027111	CHD8	Missense	S/G	0.003	-	0.0001669	0.0005		Uncertain_significance	21.6	T	B		3	1	0		0.0362955	0.0808333
14	24432481	G	T	rs200783456	KHNYN	Missense	G/V	0.01	0.003	0.01766	0.0220		.	21.1	D	P		7	6	4		0.0463614	0.271137
14	74050188	G	A	rs150987491	BBOF1	Missense	E/K	0.006	0.0119	0.009846	0.0105		.	23.3	D	D		4	2	0		0.0118541	0.06
14	74260704	G	A	rs75395981	VSX2	Missense	D/N	0.036	0.0198	0.02742	0.0300		Benign	23.3	D	B		13	15	8		0.00692615	0.278846
14	74734151	A	G	rs78815551	FCF1	Missense	M/V	0.012	0.0268	0.0167	0.0220		.	23.5	D	B		7	9	4		0.0463614	0.271137
14	75070726	C	G	rs141215765	ZC2HC1C	Missense	N/K	0.008	0.005	0.00673	0.0100		.	10.99	D	P		4	5	1		0.0438921	0.120603
14	96456429	A	G	rs114521420	AK7	Missense	H/R	0.037	0.0377	0.0378	0.0405		Benign	23.7	D	D		14	12	12		0.0283472	0.392097
14	104947893	A	G	rs2819428	AHNAK2	Missense	S/P	0.01	0.0129	0.0224	0.0185		.	0.039	T	B		6	5	1		0.00629147	0.078727
14	104948912	G	T	rs200806354	AHNAK2	Missense	P/Q	0.005	0.003	0.003066	0.0085		.	0.005	T	B		3	2	0		0.0362955	0.0808333
14	104950014	C	T	rs185435736	AHNAK2	Missense	D/N	0.004	0.003	0.003233	0.0080		.	18.57	D	D		3	2	0		0.0362955	0.0808333
14	104950740	C	T	rs200627699	AHNAK2	Missense	G/S	0.005	0.006	0.004145	0.0091		.	0.16	T	P		3	2	0		0.0362955	0.0808333
14	104950839	C	T	rs116927691	AHNAK2	Missense	A/T	0.012	0.0228	0.02024	0.0292		.	0.012	T	B		4	9	1		0.0438921	0.120603
15	28351234	G	A	rs368103301	-	Missense	R/W	0.002	-	-	.		.		.	.		50	123	136		0.00359003	2.125
15	45103960	C	A	rs181461079	DUOX2	Missense	R/L	0.005	0.004	0.005328	0.0120		Conflicting_classifications_of_pathogenicity	35	D	D		4	4	1		0.0438921	0.120603
15	48756444	T	C	rs74245641	CEP152	Missense	Q/R	0.013	0.0149	0.009241	0.0105		Benign/Likely_benign	18.22	T	B		7	3	4		0.0463614	0.271137
15	52582291	A	T	rs201947269	FAM214A	Missense	S/T	0.002	0.001	0.005134	0.0035		.	23.8	D	P		3	2	0		0.0362955	0.0808333
15	55430684	C	A	rs57809907	DNAAF4	Stop gained	E/*	0.01	0.0089	0.008046	0.0090		Benign	37	.	.		5	3	2		0.0433408	0.191919
15	63666030	C	T	rs149457868	HERC1	Missense	G/E	0.02	0.0139	0.01936	0.0185		Benign/Likely_benign	21.6	D	P		1	7	13		0.0400882	6.88235
15	65411287	C	G	rs34355056	IGDCC4	Missense	A/P	0.017	0.0417	0.02943	0.0305		.	3.029	T	B		11	4	9		0.0475379	0.381247
15	71898712	T	G	rs141509078	MYO9A	Missense	Q/P	0.01	0.0069	0.007885	0.0110		Conflicting_classifications_of_pathogenicity	23.3	D	B		5	5	2		0.0433408	0.191919
15	78759431	G	A	rs759462468	ADAMTS7	Missense	A/V	0.003	-	0.001793	0.0010		.	19.83	D	D		3	2	0		0.0362955	0.0808333
15	82282458	T	C	rs149395104	SAXO2	Missense	L/P	0.017	0.0198	0.02882	0.0305		.	17.84	T	B		12	8	5		0.0021933	0.188034
15	88477969	G	A	rs139450964	MRPS11	Missense	R/Q	0.003	0.003	0.003044	0.0030		.	32	D	D		3	1	0		0.0362955	0.0808333
15	88849635	G	A	rs762106035	ACAN	Missense	G/S	0.004	-	0.0008395	.		Uncertain_significance	25.4	D	D		4	0	0		0.0118541	0.06
15	89804402	T	C	rs201835756	ANPEP	Missense	I/V	0.004	0.0079	0.004513	0.0025		.	14.72	T	B		3	1	0		0.0362955	0.0808333
16	655658	C	T	rs201699835	WDR90	Missense	R/W	0.005	0.005	0.005516	0.0085		.	16.42	T	B		3	2	0		0.0362955	0.0808333
16	764058	C	T	rs9927389	MSLN	Missense	A/V	0.028	0.0367	0.03764	0.0335		.	0.72	T	B		1	16	16		0.0146891	8.6087
16	1487871	C	G	rs141827032	PTX4	Missense	E/Q	0.015	0.0238	0.01669	0.0150		.	7.119	T	B		8	8	5		0.0360468	0.294872
16	1542028	G	A	rs184706289	TMEM204	Missense	D/N	0.006	0.005	0.008089	0.0070		.	20.9	D	P		5	4	0		0.00384457	0.0475
16	1771305	T	C	rs202165010	NME3	Missense	K/R	0.017	0.0079	0.01328	0.0150		.	26.7	T	B		0	5	12		0.0101145	12.766
16	3589770	G	T	rs112596894	SLX4	Missense	H/N	0.017	0.0169	0.01884	0.0160		Benign	5.864	T	B		7	8	3		0.0179682	0.202321
16	4860860	C	G	rs191701746	UBN1	Missense	L/V	0.007	0.003	0.006143	0.0065		Benign	22.1	D	B		4	2	1		0.0438921	0.120603
16	21647413	T	C	rs189739425	IGSF6	Missense	I/M	0.003	0.0079	0.006524	0.0075		.	2.642	T	B		3	3	0		0.0362955	0.0808333
16	27464494	C	T	rs78446307	GTF3C1	Missense	G/R	0.043	0.0337	0.03353	0.0410		.	0.053	T	B		10	25	7		0.0319706	0.326425
16	30557751	G	A	rs201143577	ZNF764	Stop gained	Q/*	0.006	0.001	0.00191	0.0030		.	28	.	.		3	3	0		0.0362955	0.0808333
16	55327611	G	C	rs182336923	IRX6	Missense	A/P	0.013	0.006	0.009106	0.0095		.	14.14	D	B		7	3	4		0.0463614	0.271137
16	56609293	C	T	rs35109646	MT2A	Missense	A/V	0.009	0.0089	0.008212	0.0035		.	23.7	D	B		4	6	1		0.0438921	0.120603
16	57475198	T	C	rs763999252	DOK4	Missense	Y/C	0.004	-	0.001686	0.0030		.	21	T	B		3	1	0		0.0362955	0.0808333
16	57727336	C	T	rs113808967	DRC7	Missense	A/V	0.012	0.0218	0.02153	0.0170		.	8.493	T	B		8	7	4		0.0236724	0.234694
16	58680098	T	C	rs151075190	SLC38A7	Missense	Y/C	0.008	0.0149	0.01099	0.0100		Benign	15.56	T	B		3	5	0		0.0362955	0.0808333
16	71475211	G	A	rs191331007	ZNF19	Missense	R/C	0.005	0.003	0.002141	0.0035		.	7.281	T	B		4	2	0		0.0118541	0.06
16	72787423	G	T	rs202087317	ZFHX3	Missense	P/Q	0.006	0.002	0.003134	0.0035		.	24.2	D	D		4	1	1		0.0438921	0.120603
16	85657325	C	T	rs199594114	GSE1	Missense	P/L	0.007	0.003	0.003138	0.0020		.	24.3	D	D		4	3	0		0.0118541	0.06
16	88430273	G	A	rs117995699	ZNF469	Missense	E/K	0.035	0.0208	0.03067	0.0370		Benign/Likely_benign	16.53	D	.		1	19	17		0.00860516	9.19672
16	88725056	G	A	rs374395475	PIEZO1	Missense	S/F	0.006	0.002	0.005083	0.0100		.	22.2	T	P		3	3	0		0.0362955	0.0808333
16	88804016	C	T	rs561655241	CDT1	Missense	A/V	0.017	0.004	0.02183	0.0200		Benign	16.92	T	B		7	8	3		0.0179682	0.202321
17	3292020	A	T	rs531008041	OR3A1	Missense	F/Y	0.004	0.001	0.003153	0.0030		.	24.4	D	D		3	1	0		0.0362955	0.0808333
17	3655255	G	A	rs187396540	CTNS	Missense	A/T	0.003	0.003	0.002936	0.0030		Conflicting_classifications_of_pathogenicity	0.01	T	B		3	1	0		0.0362955	0.0808333
17	8234525	C	T	rs568980956	CTC1	Missense	S/N	0.003	0.003	0.002335	0.0035		Likely_benign	21.1	D	D		3	3	0		0.0362955	0.0808333
17	10398875	G	A	rs150008607	MYH8	Stop gained	R/*	0.016	0.006	0.008922	0.0115		Uncertain_significance	37	.	.		9	4	6		0.0447397	0.312715
17	10406744	C	T	rs150351713	MYH8	Missense	R/H	0.019	0.006	0.008919	0.0115		Benign/Likely_benign	32	D	D		9	4	6		0.0447397	0.312715
17	10651605	C	T	rs191837780	MYH3	Missense	E/K	0.003	0.0188	0.01348	0.0135		Benign/Likely_benign	25.2	.	B		5	7	2		0.0433408	0.191919
17	11690426	A	G	rs147183329	DNAH9	Missense	Q/R	0.002	0.005	0.006366	0.0050		Benign	25.1	D	D		4	1	1		0.0438921	0.120603
17	15438015	C	T	rs3744332	CDRT4	Missense	V/I	0.017	0.0427	0.03355	0.0355		.	0.003	.	.		14	11	12		0.0283472	0.392097
17	29993284	G	A	rs74546291	EFCAB5	Stop gained	W/*	0.017	0.0308	0.01854	0.0185		Likely_benign	40	.	.		0	7	15		0.00329362	16.2162
17	35164124	C	T	rs200620770	UNC45B	Missense	P/L	0.005	0.001	0.005517	0.0065		.	26.4	T	D		0	7	10		0.0340239	10.5263
17	39912368	T	C	rs12450091	GSDMB	Missense	E/G	0.024	0.0486	0.049	0.0460		.	0.536	T	B		2	14	20		0.00995546	5.44444
17	40754462	C	T	rs201959114	KRT25	Missense	A/T	0.006	0.005	0.005383	0.0095		Likely_benign	13.35	T	B		7	5	1		0.00228728	0.0667624
17	41486486	G	A	rs12051598	KRT36	Missense	P/S	0.005	0.0248	0.03018	0.0330		.	6.422	T	B		1	7	17		0.00860516	9.19672
17	41524938	C	A	rs564941164	KRT19	Missense	V/L	0.004	0.001	0.00174	0.0015		.	22.3	T	D		3	3	0		0.0362955	0.0808333
17	41568340	A	G	rs77688767	KRT9	Missense	C/R	0.02	0.0188	0.01582	0.0225		Conflicting_classifications_of_pathogenicity	19.45	D	D		7	10	3		0.0179682	0.202321
17	44083846	T	C	rs199604208	HDAC5	Missense	S/G	0.004	0.002	0.003589	0.0030		.	24.5	D	B		4	2	1		0.0438921	0.120603
17	54915813	T	C	rs146206619	TOM1L1	Missense	M/T	0.015	0.003	0.01372	0.0230		.	16.37	T	B		9	9	5		0.0181823	0.259259
17	60078700	G	A	rs199943781	HEATR6	Missense	P/L	0.005	0.0099	0.003785	0.0025		.	23.2	T	D		4	1	1		0.0438921	0.120603
17	67108601	G	C	rs185339107	HELZ	Missense	H/D	0.005	0.002	0.008842	0.0065		.	23.9	D	D		4	10	0		0.0118541	0.06
17	68932319	T	C	rs16973446	ABCA8	Missense	T/A	0.004	0	0.0008168	0.0010		.	7.737	T	B		3	0	0		0.0362955	0.0808333
17	68932327	G	C	rs62638729	ABCA8	Missense	A/G	0.004	0	0.0008166	0.0010		.	0.632	T	B		3	0	0		0.0362955	0.0808333
17	68986306	C	T	rs9916254	ABCA9	Missense	G/S	0.003	0	0.0007225	0.0010		.	0.035	T	B		3	0	0		0.0362955	0.0808333
17	69105609	C	T	rs756114521	ABCA6	Missense	A/T	0.004	-	0.0006517	0.0010		.	15.43	T	B		3	0	0		0.0362955	0.0808333
17	73285548	A	C	rs191502135	CDC42EP4	Missense	L/R	0.006	0.0109	0.00607	0.0065		.	23.1	T	P		6	1	2		0.0183041	0.158249
17	73414718	T	C	rs201669899	SDK2	Missense	N/D	0.003	0.002	0.002392	0.0045		.	24.7	D	D		4	1	1		0.0438921	0.120603
17	75613328	C	T	rs369107073	MYO15B	Missense	A/V	0.017	0.0169	0.01164	0.0195		.	26.2	.	D		6	8	2		0.0183041	0.158249
17	75758458	C	T	rs181526665	GALK1	Missense	R/H	0.003	0.001	0.002169	0.0010		Likely_benign	18.87	T	B		3	0	0		0.0362955	0.0808333
18	8786033	G	A	rs202096044	MTCL1	Missense	R/H	0.006	0.0079	0.01028	0.0125		.	21.5	T	B		6	0	0		0.00123808	0.0391667
18	9887152	G	C	rs11662946	TXNDC2	Missense	A/P	0.005	0.0228	0.02712	0.0235		.	0.069	T	B		7	7	3		0.0179682	0.202321
18	14810173	A	C	rs45518233	ANKRD30B	Missense	L/F	0.003	-	0.009443	0.0150		.		.	.		4	2	1		0.0438921	0.120603
18	35373931	T	C	rs527836273	ZNF396	Missense	E/G	0.003	0.003	0.0008698	.		.	25.6	D	D		3	0	0		0.0362955	0.0808333
18	68897282	A	C	rs140249881	CCDC102B	Missense	K/Q	0.004	0.004	0.004513	0.0025		.	24.7	D	D		5	2	0		0.00384457	0.0475
18	70196509	T	C	rs77760128	RTTN	Missense	N/S	0.005	0.0198	0.01427	0.0130		Benign	10.09	T	B		4	4	1		0.0438921	0.120603
19	496528	C	T	rs377335633	MADCAM1	Missense	A/V	0.005	-	0.001961	0.0030		Uncertain_significance	9.49	T	B		3	2	0		0.0362955	0.0808333
19	758121	C	T	rs144396442	MISP	Missense	A/V	0.009	0.0119	0.01038	0.0065		Benign	0.435	T	B		5	3	1		0.016877	0.0954774
19	1399020	C	T	rs781370953	GAMT	Missense	A/T	0.004	-	0.001305	0.0010		Uncertain_significance	29.3	D	D		3	1	0		0.0362955	0.0808333
19	3651853	C	T	rs115799086	PIP5K1C	Missense	R/H	0.004	0.002	0.002901	0.0030		.	23.1	T	B		4	0	1		0.0438921	0.120603
19	4054373	G	A	rs552807420	ZBTB7A	Missense	A/V	0.002	0.003	0.01472	0.0030		.	22.1	.	P		3	2	0		0.0362955	0.0808333
19	4157151	G	A	rs77002741	CREB3L3	Missense	G/R	0.03	0.0258	0.03439	0.0410		Benign	7.271	T	P		0	23	9		0.0319052	9.42408
19	4174681	C	T	rs199502976	SIRT6	Missense	R/Q	0.005	0.005	0.004938	0.0030		.	0.005	T	B		4	1	0		0.0118541	0.06
19	5828139	A	C	rs560593242	NRTN	Missense	H/P	0.016	0.005	0.00838	0.0090		.	13.18	T	B		0	6	12		0.0101145	12.766
19	9102975	C	T	rs62621389	OR7G2	Missense	R/Q	0.035	0.0327	0.03028	0.0395		.	3.837	T	B		13	13	10		0.0202117	0.352227
19	9115264	G	A	rs7246969	OR7G1	Missense	S/F	0.02	0.0327	0.03012	0.0390		.	17.84	D	P		12	13	10		0.0351405	0.385965
19	9115297	G	A	rs7246980	OR7G1	Missense	A/V	0.02	0.0327	0.03018	0.0390		.	16.92	D	P		12	12	10		0.0351405	0.385965
19	11149112	C	T	rs138388429	SPC24	Missense	R/H	0.031	0.0149	0.02369	0.0285		.	0.019	.	.		2	13	16		0.0408777	4.26087
19	11513899	A	G	rs145036301	ECSIT	Missense	V/A	0.029	0.0218	0.03529	0.0395		.	25.4	T	D		14	21	11		0.0152833	0.357521
19	12147441	C	A	rs144252279	ZNF625	Missense	D/Y	0.01	0.0099	0.01273	0.0160		.	19.32	D	.		6	2	2		0.0183041	0.158249
19	12764819	G	A	rs201025992	HOOK2	Missense	R/C	0.007	0	0.002226	0.0060		.	27.6	D	B		5	2	1		0.016877	0.0954774
19	15645729	C	T	rs138709476	CYP4F3	Missense	S/L	0.006	0.0149	0.01233	0.0075		.	19.72	D	B		5	2	1		0.016877	0.0954774
19	15897473	G	A	rs115517770	CYP4F2	Missense	R/C	0.004	0.004	0.002719	0.0055		.	18.66	D	B		3	1	0		0.0362955	0.0808333
19	16325565	G	A	rs3745319	KLF2	Missense	R/H	0.011	0.004	-	0.0265		Benign	19.76	T	B		7	11	2		0.00744336	0.134199
19	17539420	C	A	rs114207587	NIBAN3	Missense	A/E	0.023	0.0327	0.02998	0.0195		.	15.32	T	B		6	15	2		0.0183041	0.158249
19	20625337	T	G	rs73002662	ZNF626	Missense	K/N	0.016	0.0119	0.01118	0.0175		.	18.17	.	D		6	9	2		0.0183041	0.158249
19	23145931	C	T	rs112801464	ZNF730	Missense	S/F	0.01	0.0159	0.009655	0.0085		.	0.469	.	.		7	2	3		0.0179682	0.202321
19	31277972	A	C	rs3745783	TSHZ3	Missense	F/L	0.003	-	0.002446	.		.	12.69	T	P		3	0	0		0.0362955	0.0808333
19	31278819	G	C	rs199546310	TSHZ3	Missense	S/C	0.008	0.001	0.004023	0.0065		.	18.77	T	P		4	3	1		0.0438921	0.120603
19	32628747	C	T	rs145753923	ANKRD27	Missense	D/N	0.011	0.0228	0.01865	0.0215		.	21.6	T	P		7	6	4		0.0463614	0.271137
19	35500570	G	A	rs751861645	DMKN	Missense	A/V	0.005	-	0.002779	0.0025		.	9.55	T	B		3	2	0		0.0362955	0.0808333
19	35615046	G	A	rs202032887	HAUS5	Missense	R/H	0.004	0.004	0.001899	0.0010		.	13.9	T	B		3	1	0		0.0362955	0.0808333
19	37129038	G	A	rs143641621	ZNF420	Missense	G/S	0.015	0.005	0.01234	0.0100		.	0.306	T	B		8	5	2		0.00293274	0.116162
19	37388362	G	A	rs144385271	ZNF527	Missense	D/N	0.007	0.0069	0.005229	0.0045		.	13.04	.	B		4	3	1		0.0438921	0.120603
19	38817095	G	C	rs199978570	ECH1	Stop gained	Y/*	0.004	0.002	0.002137	0.0025		.	38	.	.		3	1	0		0.0362955	0.0808333
19	40876571	T	A	rs75152309	CYP2A7	Missense	K/M	0.01	0.0308	0.03001	0.0275		.	25	D	D		3	13	20		0.0372325	3.59259
19	40876655	A	T	rs150890087	CYP2A7	Missense	F/Y	0.004	0.0308	0.03006	0.0275		.	17.81	T	B		1	9	13		0.0400882	6.88235
19	42519068	G	C	rs187120705	CEACAM1	Missense	Q/E	0.003	0.004	0.004567	0.0040		.	0.388	T	B		3	1	0		0.0362955	0.0808333
19	43965995	G	A	rs16976937	ZNF221	Missense	V/M	0.009	0.0119	0.009514	0.0135		.	13.22	D	D		4	3	1		0.0438921	0.120603
19	45804484	G	A	rs76423334	RSPH6A	Missense	P/L	0.014	0.0099	0.01028	0.0075		.	32	D	D		7	3	4		0.0463614	0.271137
19	46023014	C	T	rs76218394	PGLYRP1	Missense	R/H	0.02	0.0347	0.04111	0.0385		.	8.178	T	P		12	20	9		0.0280977	0.34555
19	47819015	T	C	rs150699574	TPRX1	Missense	I/V	0.044	0.0456	0.04465	0.0385		.	7.454	D	.		2	21	24		0.00371227	6.68182
19	48498343	A	G	rs61745738	LMTK3	Missense	V/A	0.031	0.0079	0.01815	0.0265		.	11.65	T	B		3	9	20		0.0372325	3.59259
19	49468903	G	A	rs536199625	ALDH16A1	Missense	V/M	0.003	0.003	0.001794	0.0020		.	23.9	D	D		3	0	0		0.0362955	0.0808333
19	52706493	G	A	rs190136139	ZNF611	Missense	P/S	0.009	0.0079	0.007774	0.0105		.	0.004	T	B		6	2	2		0.0183041	0.158249
19	52841303	C	A	rs189060585	ZNF468	Missense	V/F	0.006	0.003	0.004078	0.0035		.	16.21	.	D		4	3	1		0.0438921	0.120603
19	54455378	G	C	rs35061854	LENG8	Missense	R/P	0.012	0.0347	0.04014	0.0470		.	24.4	D	.		9	8	6		0.0447397	0.312715
19	56159969	C	T	rs552719499	ZNF444	Missense	A/V	0.003	0.001	0.001681	0.0010		Uncertain_significance	23.8	T	D		3	0	0		0.0362955	0.0808333
20	2658286	G	T	rs151092895	NOP56	Stop gained	E/*	0.005	0.0069	0.008024	0.0060		Likely_benign	39	.	.		4	2	0		0.0118541	0.06
20	5302662	C	G	rs201835496	PROKR2	Missense	W/S	0.003	0.001	0.002936	0.0050		Conflicting_classifications_of_pathogenicity	31	D	D		3	0	0		0.0362955	0.0808333
20	36270588	G	A	rs964584341	AAR2	Missense	R/H	0.003	-	0.0002911	.		.	9.64	D	P		3	0	0		0.0362955	0.0808333
20	37198454	T	C	rs146315738	RPN2	Missense	Y/H	0.009	0.0139	0.0112	0.0120		Benign	20.2	T	P		4	4	1		0.0438921	0.120603
20	41362193	C	T	rs2235591	EMILIN3	Missense	G/E	0.015	0.0228	0.01535	0.0145		.	12.06	T	P		0	3	12		0.0101145	12.766
20	45222474	G	A	rs138747718	SEMG2	Missense	R/Q	0.004	0.003	0.004083	0.0040		.	0.005	T	B		3	1	0		0.0362955	0.0808333
20	45300920	G	A	rs117643139	MATN4	Missense	R/W	0.002	0.0139	0.005927	0.0050		.	23.6	T	D		3	1	0		0.0362955	0.0808333
20	62216478	G	A	rs374571202	HRH3	Missense	A/V	0.01	-	0.003191	0.0020		.	0.498	T	B		5	5	2		0.0433408	0.191919
20	63560621	G	A	rs114867526	HELZ2	Missense	P/L	0.017	0.0149	0.02087	0.0210		.	6.062	T	B		7	10	4		0.0463614	0.271137
21	30282320	C	T	rs78287602	KRTAP24-1	Missense	V/M	0.01	0.0159	0.01921	0.0195		.	0.013	T	B		10	7	7		0.0319706	0.326425
21	30319474	G	T	rs12483584	KRTAP26-1	Missense	P/T	0.024	0.0169	0.02039	0.0210		.	19.1	T	D		10	8	7		0.0319706	0.326425
21	30319959	G	T	rs3804007	KRTAP26-1	Missense	S/Y	0.007	0.0218	0.0262	0.0305		.	19.73	D	D		11	12	9		0.0475379	0.381247
21	30337385	C	T	rs117534873	KRTAP27-1	Missense	C/Y	0.023	0.0169	0.01997	0.0210		.	12.17	D	D		10	8	7		0.0319706	0.326425
21	32334329	A	G	rs148134142	URB1	Missense	L/P	0.005	0.0417	0.03834	0.0320		.	26.9	D	D		10	18	5		0.00900299	0.230769
21	39428445	C	T	rs2837029	LCA5L	Missense	G/S	0.011	0.0268	0.01872	0.0205		.	0.013	T	B		8	9	3		0.00775444	0.175127
21	44401699	T	G	rs9974927	TRPM2	Missense	D/E	0.029	0.0298	0.03193	0.0325		.	0.003	T	B		11	11	7		0.0175984	0.293453
22	23744998	T	C	rs145952310	ZNF70	Missense	Y/C	0.022	0.0198	0.02349	0.0210		.	24.4	D	D		9	11	5		0.0181823	0.259259
22	25227872	G	T	rs16986560	CRYBB2	Missense	A/S	0.008	0.0109	0.01349	0.0095		Benign/Likely_benign	21.6	T	B		4	5	1		0.0438921	0.120603
22	29439071	T	C,G	rs16987627	RFPL1	Missense	W/R	0.011	0.0298	0.02197	0.0165		.	0.369	T	B		1	12	13		0.0400882	6.88235
22	30663990	G	A	rs779902558	DUSP18	Missense	S/L	0.003	-	0.0004363	0.0010		Uncertain_significance	6.346	T	B		3	3	0		0.0362955	0.0808333
22	37491181	C	T	rs151290630	CARD10	Missense	C/Y	0.009	0.0119	0.01304	0.0125		Benign	0.977	T	B		7	0	4		0.0463614	0.271137
22	40770851	G	A	rs140879743	SLC25A17	Missense	R/C	0.003	0.003	0.004653	0.0045		.	16.76	D	B		3	2	0		0.0362955	0.0808333
22	45922908	A	G	rs751452947	WNT7B	Missense	F/S	0.003	-	0.002232	0.0030		.	22.6	T	B		3	0	0		0.0362955	0.0808333
22	46268512	A	G	rs144175578	TTC38	Splice acceptor variant	-	0.002	0.0099	0.009903	0.0055		.	28.2	.	.		3	1	0		0.0362955	0.0808333
22	50247974	G	A	rs112311672	HDAC10	Missense	T/M	0.003	0.005	0.003212	0.0045		.	3.585	D	B		4	1	1		0.0438921	0.120603
X	1452749	G	C	rs186060961	ASMTL	Missense	A/G	0.02	-	0.01999	0.0220		.	18.6	T	B		1	12	13		0.0400882	6.88235
X	32441307	C	G	rs200213555	DMD	Missense	W/S	0.01	0.0039	0.002819	0.0030		Conflicting_classifications_of_pathogenicity	25.9	T	D		3	2	0		0.0362955	0.0808333
X	37806486	G	A	rs13306300	CYBB	Missense	G/S	0.007	0.0105	0.01113	0.0095		Conflicting_classifications_of_pathogenicity	16.52	T	B		5	1	1		0.016877	0.0954774
X	55260590	G	A	rs188128595	PAGE3	Missense	P/L	0.009	0.0026	0.00331	0.0015		Likely_benign	6.568	D	B		3	4	0		0.0362955	0.0808333
X	78272786	G	C	rs754032283	CYSLTR1	Missense	P/A	0.005	-	0.0003627	.		.	0.044	T	B		3	1	0		0.0362955	0.0808333
X	104250509	T	G	rs9697856	ESX1	Missense	T/P	0.004	0.0183	0.01481	.		.	2.572	T	B		7	8	4		0.0463614	0.271137
X	120627097	T	C	rs146307271	C1GALT1C1	Missense	M/V	0.01	0.0196	0.01852	0.0160		Benign	13.48	T	B		4	7	1		0.0438921	0.120603
X	129481079	G	T	rs186125032	SMARCA1	Missense	P/Q	0.012	0.0092	0.007384	0.0075		Benign	27	D	D		4	4	0		0.0118541	0.06
X	141906731	C	G	rs62611966	MAGEC1	Missense	L/V	0.041	0.0445	0.04574	0.0385		.	10.27	D	P		3	13	20		0.0372325	3.59259
X	141907529	C	T	rs56256227	MAGEC1	Missense	H/Y	0.047	0.0432	0.04605	0.0385		.	0.185	T	B		3	13	20		0.0372325	3.59259
Chr., Chromosome; Pos., Position; Ref., Reference allele; Alt., Alternative allele.
