# Supplementary material for: Whole exome sequencing and polygenic risk assessment for kidney functions and clinical management in both hospital-based cohort and population-based Asian cohorts
Source: J Biomed Sci. 2025 Aug 6;32:72. doi: 10.1186/s12929-025-01168-0 (PMC12330128; doi:10.1186/s12929-025-01168-0)
Supplement: Supplementary file 4 — Supplemental Material 4: Figure 1. Correlation between eGFR levels and PGS for CKD and ESKD. [file 12929_2025_1168_MOESM4_ESM.xlsx]

## Sheet: Sheet1
Supplementary Table 3. Association analysis between pathogenic variants and eGFR in the Taiwan Biobank
Chr.	Pos.	Ref.	Alt.	SNP id	Gene	Consequence	Amino acids	CKD			ESKD			eGFR in TWB
								P-value	OR		P-value	OR		MAF	P-value	beta
1	108929794	C	T	rs189033496	GPSM2	Missense	R/W	3.63×10-2	0.0808		3.38×10-1	0.3266		0.003	0.51	-4.0103
1	197103741	C	T	rs144969324	ASPM	Missense	G/D	1.69×10-2	0.0955		1.66×10-1	0.3878		0.0075	0.24	-4.699
4	158682269	G	A	rs121964954	ETFDH	Missense	A/T	4.48×10-1	0.4898		1.19×10-2	0.06		0.0045	0.141	8.0966
5	149884570	T	C	rs147047715	PDE6A	Missense	I/V	1.19×10-2	0.06		1.19×10-2	0.06		0.005	0.0129	12.1261
7	92494621	G	T	rs144825021	PEX1	Missense	A/D	3.63×10-2	0.0808		3.38×10-1	0.3266		0.0055	0.915	0.471
9	14842660	C	G	rs41298151	FREM1	Missense	G/A	4.33×10-2	0.1919		3.10×10-1	0.4872		0.014	0.449	2.0173
10	101018879	C	T	rs201268590	PDZD7	Missense	A/T	9.79×10-2	0.2424		1.19×10-2	0.06		0.008	0.0941	-7.212
11	62638996	G	C	rs200414966	GANAB	Missense	P/A	1.10×10-1	0.1625		3.63×10-2	0.0808		0.0025	0.163	-10.3678
11	103170911	G	A	rs564701277	DYNC2H1	Missense	R/Q	4.33×10-2	0.1919		1.22×10-1	0.2893		0.005	0.865	-0.6778
14	91297376	G	A	rs142539336	CCDC88C	Missense	R/C	4.39×10-2	0.1206		9.79×10-2	0.2424		0.0015	0.111	-10.2682
15	45103960	C	A	rs181461079	DUOX2	Missense	R/L	4.48×10-1	0.4898		4.39×10-2	0.1206		0.012	0.444	-2.2556
15	73367687	G	A	rs201375192	HCN4	Missense	A/V	3.63×10-2	0.0808		3.38×10-1	0.3266		0.0065	0.507	-2.9451
16	57923327	G	C	rs201553871	CNGB1	Missense	P/R	3.19×10-2	9.4241		1	1.005		0.005	0.739	-1.7563
20	5302662	C	G	rs201835496	PROKR2	Missense	W/S	3.63×10-2	0.0808		3.63×10-2	0.0808		0.005	0.629	2.277
Chr., Chromosome; Pos., Position; Ref., Reference allele; Alt., Alternative allele.
